# Supplementary material for: Twelve eyes see more than eight. Referee bias and the introduction of additional assistant referees in soccer
Source: PLoS One. 2020 Feb 26;15(2):e0227758. doi: 10.1371/journal.pone.0227758 (PMC7043735; doi:10.1371/journal.pone.0227758)
Supplement: S1 Dataset — (XLSX) [file pone.0227758.s001.xlsx]

## Sheet: Dataset
W'nr	Seizoen	EL	Soort W'	Poule W'	KO' H' W'	KO' T' W'	Finale W'	dS' na heenW'	home' nr	out' nr	home' nr x seizoen	out' nr x seizoen	W' zonder waarde home'	W' zonder waarde out'	Winst na penaltys home	Winst na penaltys out	Refereenummer	Extra Ref	Derby	Track	BM' home' win prob'	BM' draw prob'	BM' away' win prob'	Difference in bookmaker prob'	home' gewonnen	home' gelijk	home' verloren	home' punten	doelS' HT'	dS' 1	dS' 2	dS' 3	dS' 4	dS' 5	dS' 6	dS' 7	dS' 8	dS' 9	dS' 10	dS' 11	dS' 12	dS' 13	dS' 14	dS' 15	dS' 16	dS' 17	dS' 18	dS' 19	dS' 20
1	2007	1	1	1	0	0	0	0	21	35	42147	70245	0	0	0	0	32	0	0	1	1.72	3.51	4.88	0.376477	0	1	0	1	0	0	0	0	0	0	0	0	0	0	0	0	0	0	0	0	0	0	0	0	-1
2	2007	1	1	1	0	0	0	0	83	217	166581	435519	0	0	0	0	117	0	0	0	1.31	4.56	9.91	0.662451	1	0	0	3	1	0	0	0	0	0	0	0	0	0	0	0	0	0	1	1	1	1	1	1	1
3	2007	1	1	1	0	0	0	0	76	290	152532	582030	0	0	0	0	179	0	0	0	1.35	4.37	7.86	0.613514	1	0	0	3	1	0	0	0	0	0	0	0	0	0	0	1	1	1	1	1	1	1	1	1	1
4	2007	1	1	1	0	0	0	0	95	7	190665	14049	0	0	0	0	111	0	0	0	3.06	3.21	2.27	-0.113731	0	1	0	1	0	0	0	0	0	0	0	0	0	0	0	0	0	0	0	0	-1	-1	-1	-1	-1
5	2007	1	1	1	0	0	0	0	150	115	301050	230805	0	0	0	0	146	0	0	0	2.77	3.18	2.47	-0.0438475	0	1	0	1	1	0	0	0	0	0	0	0	0	0	0	0	0	0	0	1	1	1	1	1	1
6	2007	1	1	1	0	0	0	0	39	45	78273	90315	0	0	0	0	171	0	0	0	1.79	3.35	4.51	0.33693	0	1	0	1	0	0	0	0	0	0	0	0	0	0	0	0	0	0	0	0	0	0	0	0	0
7	2007	1	1	1	0	0	0	0		64	0	128448	0	0	0	0	62	0	0	0	3.38	3.3	2.07	-0.187234	0	0	1	0	0	0	0	0	0	0	0	0	0	0	0	0	0	0	0	0	0	0	0	0	0
8	2007	1	1	1	0	0	0	0	20	130	40140	260910	0	0	0	0	130	0	0	0	2.11	3.25	3.28	0.169056	1	0	0	3	0	0	0	0	0	0	0	0	0	0	0	0	0	0	0	0	0	0	0	0	0
9	2007	1	1	1	0	0	0	0	78	100	156546	200700	0	0	0	0	174	0	0	0	2.02	3.22	3.69	0.224047	0	0	1	0	0	0	0	0	0	0	0	0	0	0	0	0	0	0	0	0	0	0	0	0	0
10	2007	1	1	1	0	0	0	0	24	119	48168	238833	0	0	0	0	85	0	0	0	1.59	3.63	5.53	0.448099	1	0	0	3	1	0	0	0	0	0	0	0	0	0	0	0	0	0	0	0	0	0	0	0	0
11	2007	1	1	1	0	0	0	0		40	0	80280	0	0	0	0	41	0	0	0	1.74	3.41	4.68	0.361037	0	1	0	1	0	0	0	0	0	0	0	0	0	0	0	0	0	0	0	0	0	0	0	0	0
12	2007	1	1	1	0	0	0	0	173	3	347211	6021	0	0	0	0	121	0	0	1	5.43	3.53	1.63	-0.429335	0	0	1	0	0	0	0	0	0	0	0	0	0	0	0	0	0	0	0	0	1	1	1	1	0
13	2007	1	1	1	0	0	0	0	44	73	88308	146511	0	0	0	0	8	0	0	0	1.49	3.92	6.63	0.520311	1	0	0	3	1	0	0	0	0	0	0	0	0	0	0	0	0	0	0	0	0	0	0	0	0
14	2007	1	1	1	0	0	0	0	19	85	38133	170595	0	0	0	0	89	0	0	0	1.54	3.8	6.03	0.483513	0	0	1	0	0	0	0	0	0	0	0	0	0	0	0	0	0	0	0	0	0	0	0	1	1
15	2007	1	1	1	0	0	0	0	179		359253	0	0	0	0	0	46	0	0	0	1.96	3.31	3.86	0.251137	0	1	0	1	-1	0	0	0	0	0	0	0	0	0	0	0	0	0	0	0	0	0	0	0	0
16	2007	1	1	1	0	0	0	0	42	36	84294	72252	0	0	0	0	152	0	0	0	1.98	3.22	3.67	0.232571	1	0	0	3	-1	0	0	0	0	0	0	0	0	0	0	0	0	0	0	0	0	0	0	0	0
17	2007	1	1	1	0	0	0	0	217	21	435519	42147	0	0	0	0	131	0	0	1	3.18	3.12	2.2	-0.14008	0	0	1	0	-1	0	0	0	0	0	0	0	0	0	0	0	0	0	0	0	0	0	0	0	0
18	2007	1	1	1	0	0	0	0		83	0	166581	0	0	0	0	3	0	0	1	2.7	3.13	2.56	-0.0202546	0	0	1	0	0	0	0	0	0	0	0	0	0	0	0	0	0	0	0	0	0	0	0	0	0
19	2007	1	1	1	0	0	0	0	50	76	100350	152532	0	0	0	0	188	0	0	0	2.07	3.13	3.41	0.189837	0	0	1	0	-1	0	0	0	0	0	0	0	0	0	0	0	0	0	0	0	-1	-1	-1	-1	-1
20	2007	1	1	1	0	0	0	0	290	95	582030	190665	0	0	0	0	56	0	0	0	3.15	3.23	2.19	-0.139161	0	1	0	1	0	0	0	0	0	0	0	0	0	0	0	0	0	0	0	0	0	0	0	0	0
21	2007	1	1	1	0	0	0	0	198	39	397386	78273	0	0	0	0	37	0	0	0	5.69	3.73	1.55	-0.469414	0	0	1	0	-1	0	0	0	0	0	0	0	0	0	0	0	0	0	0	0	0	0	0	0	0
22	2007	1	1	1	0	0	0	0	45	150	90315	301050	0	0	0	0	160	0	0	0	1.23	5.27	12.25	0.731375	1	0	0	3	1	0	0	0	1	2	2	2	2	2	2	2	2	2	2	2	2	2	2	2	2
23	2007	1	1	1	0	0	0	0	130		260910	0	0	0	0	0	63	0	0	0	1.52	3.78	6.02	0.491782	0	1	0	1	-1	0	0	0	0	0	0	0	0	0	0	0	0	0	0	0	0	0	0	0	0
24	2007	1	1	1	0	0	0	0	90	20	180630	40140	0	0	0	0	161	0	0	1	1.92	3.29	3.85	0.261093	0	1	0	1	0	0	0	0	0	0	0	0	0	0	0	0	0	0	0	0	0	0	0	0	0
25	2007	1	1	1	0	0	0	0	63	24	126441	48168	0	0	0	0	91	0	0	1	2	3.28	3.57	0.219888	1	0	0	3	0	0	0	0	0	0	0	0	0	0	0	0	0	0	0	0	0	0	0	0	0
26	2007	1	1	1	0	0	0	0	119	78	238833	156546	0	0	0	0	47	0	0	0	1.84	3.23	4.31	0.31146	0	0	1	0	1	0	0	0	0	0	0	0	0	0	0	0	0	0	1	1	1	1	1	1	1
27	2007	1	1	1	0	0	0	0	3		6021	0	0	0	0	0	81	0	0	0	1.21	5.68	12.93	0.749107	0	1	0	1	0	0	0	0	0	0	0	0	-1	-1	-1	-1	-1	-1	-1	-1	-1	-1	-1	-1	-1
28	2007	1	1	1	0	0	0	0	127	173	254889	347211	0	0	0	0	132	0	0	0	2.16	3.17	3.26	0.156214	1	0	0	3	0	0	0	0	0	0	0	0	0	0	0	0	0	0	0	0	0	0	0	0	0
29	2007	1	1	1	0	0	0	0	73	19	146511	38133	0	0	0	0	65	0	0	0	6.19	3.79	1.53	-0.492044	0	0	1	0	-2	0	0	0	0	0	0	0	0	0	0	0	0	0	0	0	0	0	0	0	0
30	2007	1	1	1	0	0	0	0	249	44	499743	88308	0	0	0	0	94	0	0	0	2.6	3.17	2.58	-0.00298151	1	0	0	3	0	0	0	0	0	0	0	0	0	0	0	0	0	0	0	0	0	0	0	0	0
31	2007	1	1	1	0	0	0	0	36	179	72252	359253	0	0	0	0	126	0	0	0	1.27	5.04	10.03	0.687701	0	0	1	0	-1	0	0	0	0	0	0	0	0	0	0	0	0	0	0	0	0	0	0	0	0
32	2007	1	1	1	0	0	0	0	91	42	182637	84294	0	0	0	0	143	0	0	1	2.81	3.16	2.44	-0.0539642	0	0	1	0	0	0	0	0	0	1	1	1	1	1	1	1	1	1	1	1	1	1	1	1	1
33	2007	1	1	1	0	0	0	0	21		42147	0	0	0	0	0	141	0	0	1	1.61	3.53	5.6	0.442547	0	1	0	1	-1	0	0	0	0	0	0	0	0	0	0	0	0	0	0	0	0	0	0	0	0
34	2007	1	1	1	0	0	0	0	35	217	70245	435519	0	0	0	0	98	0	0	0	1.27	4.77	9.13	0.677873	1	0	0	3	0	0	0	0	0	0	0	0	0	0	0	0	0	0	0	0	0	0	0	0	0
35	2007	1	1	1	0	0	0	0	95	50	190665	100350	0	0	0	0	19	0	0	0	1.82	3.36	4.21	0.311921	0	0	1	0	0	0	0	0	0	0	0	0	0	0	0	0	0	0	0	0	0	0	0	0	0
36	2007	1	1	1	0	0	0	0	7	290	14049	582030	0	0	0	0	77	0	0	0	1.19	6.03	14.18	0.769814	1	0	0	3	1	0	0	0	0	0	0	0	0	0	0	0	0	0	0	0	0	0	0	0	0
37	2007	1	1	1	0	0	0	0	150	198	301050	397386	0	0	0	0	2	0	0	0	2.01	3.21	3.38	0.201654	0	0	1	0	1	0	0	0	0	0	0	0	0	0	0	0	0	0	0	0	0	0	0	0	0
38	2007	1	1	1	0	0	0	0	115	45	230805	90315	0	0	0	0	33	0	0	1	2.32	3.17	2.98	0.095464	0	0	1	0	-2	0	0	0	0	0	0	0	0	0	0	0	0	0	0	0	0	0	0	0	0
39	2007	1	1	1	0	0	0	0	64	130	128448	260910	0	0	0	0	111	0	0	0	1.48	3.8	6.59	0.523931	1	0	0	3	1	0	0	0	0	0	0	0	0	0	0	0	0	0	0	0	0	0	0	0	0
40	2007	1	1	1	0	0	0	0		90	0	180630	0	0	0	0	34	0	0	0	2.68	3.22	2.54	-0.0205665	1	0	0	3	1	0	0	0	0	0	0	0	0	0	0	0	0	0	0	0	0	0	0	0	0
41	2007	1	1	1	0	0	0	0	78	63	156546	126441	0	0	0	0	27	0	0	0	2.2	3.19	3.09	0.130921	0	1	0	1	0	0	0	0	0	0	0	0	0	0	0	0	0	0	0	0	0	0	0	0	0
42	2007	1	1	1	0	0	0	0	100	119	200700	238833	0	0	0	0	62	0	0	1	1.8	3.33	4.24	0.319706	1	0	0	3	1	0	0	0	0	0	0	0	0	0	0	0	0	0	0	0	0	0	0	0	0
43	2007	1	1	1	0	0	0	0	40	3	80280	6021	0	0	0	0	85	0	0	0	5.73	3.64	1.57	-0.462423	0	1	0	1	0	0	0	0	0	0	0	0	0	0	0	0	0	0	0	0	0	0	0	0	0
44	2007	1	1	1	0	0	0	0		127	0	254889	0	0	0	0	47	0	0	0	1.53	3.69	6.08	0.489121	0	1	0	1	-1	0	0	0	0	0	0	0	0	0	0	0	0	0	0	0	0	0	0	0	0
45	2007	1	1	1	0	0	0	0	85	73	170595	146511	0	0	0	0	32	0	0	0	1.19	5.82	12.52	0.760464	0	0	1	0	-2	0	0	0	0	-1	-1	-1	-1	-1	-1	-1	-1	-1	-1	-1	-1	-1	-1	-1	-1
46	2007	1	1	1	0	0	0	0	19	249	38133	499743	0	0	0	0	143	0	0	0	1.18	6.28	13.67	0.774305	1	0	0	3	-2	0	-1	-1	-1	-1	-1	-1	-1	-1	-1	-1	-1	-1	-1	-1	-1	-1	-1	-1	-1
47	2007	1	1	1	0	0	0	0		36	0	72252	0	0	0	0	3	0	0	1	3.02	3.22	2.25	-0.113319	0	0	1	0	0	0	0	0	0	0	0	0	0	0	0	0	0	0	0	0	0	0	0	0	0
48	2007	1	1	1	0	0	0	0	179	91	359253	182637	0	0	0	0	12	0	0	0	1.69	3.56	4.6	0.374325	1	0	0	3	0	0	0	0	0	0	0	0	0	0	0	0	0	0	0	0	0	0	0	0	0
49	2007	1	1	1	0	0	0	0		35	0	70245	0	0	0	0	166	0	0	1	2.23	3.22	3.14	0.129959	1	0	0	3	-1	0	0	0	0	0	0	0	0	0	0	0	0	0	0	0	0	0	0	0	0
50	2007	1	1	1	0	0	0	0	83	21	166581	42147	0	0	0	0	91	0	0	0	1.74	3.36	4.81	0.366812	1	0	0	3	0	0	0	0	0	0	0	0	0	0	0	0	0	0	0	0	0	0	0	0	0
51	2007	1	1	1	0	0	0	0	50	7	100350	14049	0	0	0	0	136	0	0	0	3.28	3.18	2.18	-0.153838	0	0	1	0	-1	0	0	0	0	0	0	0	0	0	0	0	0	0	0	0	0	0	0	0	0
52	2007	1	1	1	0	0	0	0	76	95	152532	190665	0	0	0	0	29	0	0	0	1.85	3.27	4.24	0.304691	1	0	0	3	0	0	0	0	0	0	0	0	0	0	0	0	0	0	0	0	0	0	0	0	0
53	2007	1	1	1	0	0	0	0	198	115	397386	230805	0	0	0	0	84	0	0	0	2.59	3.14	2.62	0.004421	0	0	1	0	-1	0	0	0	0	0	0	0	0	0	0	0	0	0	0	0	0	0	0	0	0
54	2007	1	1	1	0	0	0	0	39	150	78273	301050	0	0	0	0	8	0	0	0	1.17	6.23	14.69	0.786627	1	0	0	3	1	0	1	1	1	1	1	1	1	1	1	1	1	1	1	1	1	1	1	1	1
55	2007	1	1	1	0	0	0	0	90	64	180630	128448	0	0	0	0	44	0	0	1	2.53	3.16	2.72	0.0276099	0	0	1	0	0	0	0	0	0	0	0	0	0	0	0	0	0	0	0	0	0	0	0	0	0
56	2007	1	1	1	0	0	0	0	20		40140	0	0	0	0	0	73	0	0	0	1.51	3.94	6.23	0.501738	1	0	0	3	1	0	0	0	0	0	0	0	0	0	0	0	0	0	0	0	0	0	0	0	0
57	2007	1	1	1	0	0	0	0	63	100	126441	200700	0	0	0	0	46	0	0	1	1.69	3.46	5.04	0.393303	1	0	0	3	0	0	0	0	0	0	0	0	0	0	0	0	0	0	0	0	0	0	0	0	0
58	2007	1	1	1	0	0	0	0	24	78	48168	156546	0	0	0	0	115	0	0	0	1.45	4.02	7.13	0.549403	1	0	0	3	0	0	0	0	0	0	0	0	0	0	0	0	0	0	0	0	0	0	0	0	0
59	2007	1	1	1	0	0	0	0	127	40	254889	80280	0	0	0	0	152	0	0	0	2.19	3.21	3.22	0.146062	0	1	0	1	0	0	0	0	0	0	-1	-1	-1	-1	-1	-1	-1	-1	-1	-1	-1	-1	-1	-1	-1
60	2007	1	1	1	0	0	0	0	173		347211	0	0	0	0	0	140	0	0	1	2.24	3.2	3.18	0.131963	0	0	1	0	-1	0	0	0	0	0	0	0	0	0	0	0	0	0	0	0	0	0	0	0	0
61	2007	1	1	1	0	0	0	0	249	85	499743	170595	0	0	0	0	130	0	0	0	3.24	3.27	2.17	-0.152188	0	0	1	0	-1	0	0	0	0	0	0	0	0	0	0	-1	-1	-1	-1	-1	-1	-1	-1	-1	-1
62	2007	1	1	1	0	0	0	0	44	19	88308	38133	0	0	0	0	37	0	0	0	3.14	3.24	2.22	-0.131979	0	1	0	1	0	0	0	0	0	0	0	0	0	0	0	0	0	0	0	0	0	0	0	0	0
63	2007	1	1	1	0	0	0	0	91		182637	0	0	0	0	0	79	0	0	1	2.23	3.19	3.17	0.132973	0	0	1	0	0	0	0	0	0	0	0	0	0	0	0	0	0	0	0	0	0	0	0	0	0
64	2007	1	1	1	0	0	0	0	42	179	84294	359253	0	0	0	0	56	0	0	0	1.57	3.65	5.79	0.464231	1	0	0	3	0	0	0	0	0	0	0	0	0	0	0	0	1	1	1	1	1	0	0	0	0
65	2007	1	1	1	0	0	0	0	100	24	200700	48168	1	1	0	0	86	0	0	1	2.73	3.25	2.49	-0.0353061	0	0	1	0	-2	0	0	0	0	0	0	0	0	0	0	0	0	0	0	0	0	0	0	-1	-1
66	2007	1	1	1	0	0	0	0	119	63	238833	126441	1	1	0	0	51	0	0	0	2.51	3.19	2.71	0.0294027	1	0	0	3	1	0	0	0	0	0	0	0	0	0	0	0	0	0	0	0	0	0	0	0	0
67	2007	1	1	1	0	0	0	0	40	173	80280	347211	0	1	0	0	188	0	0	0	1.31	5.04	9	0.652248	1	0	0	3	1	0	0	0	0	0	0	0	0	0	0	1	1	1	1	1	1	1	1	1	1
68	2007	1	1	1	0	0	0	0	3	127	6021	254889	0	0	0	0	9	0	0	0	1.25	4.69	17.01	0.741211	1	0	0	3	2	0	0	0	0	0	0	0	0	0	0	0	0	0	0	0	0	0	0	0	0
69	2007	1	1	1	0	0	0	0	85	44	170595	88308	0	0	0	0	132	0	0	0	1.86	2.72	5.09	0.341171	1	0	0	3	1	0	0	0	0	0	1	1	1	1	1	1	1	1	1	1	1	1	1	1	1
70	2007	1	1	1	0	0	0	0	73	249	146511	499743	0	1	0	0	80	0	0	0	1.82	3.49	4.18	0.310216	0	0	1	0	0	0	0	0	0	0	0	0	0	0	0	0	0	0	0	0	0	0	0	0	0
71	2007	1	1	1	0	0	0	0		42	0	84294	0	1	0	0	193	0	0	1	1.7	3.53	4.98	0.387432	0	0	1	0	1	0	0	0	0	0	1	1	1	1	1	1	1	1	1	1	1	1	1	1	2
72	2007	1	1	1	0	0	0	0	36	91	72252	182637	0	1	0	0	156	0	0	0	1.23	5.5	12.84	0.735127	0	1	0	1	0	0	0	0	0	0	0	0	0	0	0	0	0	0	0	0	0	0	0	0	0
73	2007	1	1	1	0	0	0	0	35	83	70245	166581	0	1	0	0	160	0	0	0	1.7	3.75	4.48	0.365021	0	0	1	0	-1	0	-1	-1	-1	-1	-1	-1	-1	-1	-1	-1	-1	-1	-1	-1	-1	0	0	0	0
74	2007	1	1	1	0	0	0	0	217		435519	0	1	0	0	0	169	0	0	1	5.61	4.05	1.54	-0.471098	0	0	1	0	0	0	0	0	0	0	0	0	0	0	0	1	1	1	1	1	1	1	1	1	1
75	2007	1	1	1	0	0	0	0	7	76	14049	152532	1	1	0	0	89	0	0	0	1.53	3.82	6.26	0.49385	1	0	0	3	-1	0	0	0	0	0	0	0	0	0	0	0	0	0	0	0	0	0	0	0	0
76	2007	1	1	1	0	0	0	0	290	50	582030	100350	0	0	0	0	103	0	0	0	2.85	3.16	2.46	-0.0556269	1	0	0	3	0	0	0	0	0	0	0	0	0	0	0	0	0	0	0	0	0	0	0	0	0
77	2007	1	1	1	0	0	0	0	115	39	230805	78273	0	1	0	0	63	0	0	1	2.19	3.18	3.09	0.132996	0	0	1	0	-1	0	0	0	0	0	0	0	0	0	0	0	0	0	0	0	0	0	0	0	0
78	2007	1	1	1	0	0	0	0	45	198	90315	397386	0	0	0	0	83	0	0	0	1.19	6.57	11.67	0.754646	1	0	0	3	1	0	0	0	0	0	0	0	0	0	0	0	0	0	0	0	0	0	0	0	0
79	2007	1	1	1	0	0	0	0	64	20	128448	40140	1	1	0	0	131	0	0	0	1.56	3.71	5.99	0.474081	0	1	0	1	0	0	0	0	0	0	0	0	0	0	0	0	0	0	0	0	0	0	0	0	0
80	2007	1	1	1	0	0	0	0	130	90	260910	180630	0	0	0	0	112	0	0	0	2.02	3.58	3.29	0.191098	0	1	0	1	0	0	0	0	0	0	0	0	0	0	0	0	0	0	0	0	0	0	0	0	0
81	2007	1	2	0	1	0	0	0	21	39	42147	78273	0	0	0	0	125	0	0	1	2.98	3.04	2.46	-0.0709336	1	0	0	3	0	0	0	0	0	0	0	0	0	0	0	0	0	0	0	0	0	0	0	0	0
82	2007	1	2	0	1	0	0	0	36	24	72252	48168	0	0	0	0	103	0	0	0	2.24	3.26	3.07	0.120696	0	1	0	1	0	0	0	0	0	0	0	0	0	0	0	0	0	0	0	0	0	0	0	0	0
83	2007	1	2	0	1	0	0	0	115	85	230805	170595	0	0	0	0	20	0	0	1	2.5	3.19	2.75	0.0363636	0	1	0	1	0	0	0	0	0	0	0	0	0	0	0	0	0	0	0	0	0	0	0	0	0
84	2007	1	2	0	1	0	0	0		83	0	166581	0	0	0	0	12	0	0	0	4.94	3.49	1.72	-0.378966	0	0	1	0	0	0	0	0	0	0	0	0	0	0	0	0	0	0	0	0	0	0	0	0	0
85	2007	1	2	0	1	0	0	0	57	40	114399	80280	0	0	0	0	62	0	0	0	1.32	4.72	9.19	0.648762	1	0	0	3	2	0	0	0	0	1	1	1	1	1	1	1	1	1	1	1	1	1	1	1	1
86	2007	1	2	0	1	0	0	0	25	63	50175	126441	0	0	0	0	143	0	0	0	1.61	3.52	5.87	0.45076	1	0	0	3	0	0	0	0	0	0	0	0	0	0	0	0	0	0	0	0	0	0	0	0	0
87	2007	1	2	0	1	0	0	0	44	42	88308	84294	0	0	0	0	138	0	0	0	2.67	3.05	2.65	-0.00282666	1	0	0	3	0	0	0	0	0	0	0	0	0	0	0	0	0	0	0	0	0	0	0	0	0
88	2007	1	2	0	1	0	0	0	29	179	58203	359253	0	0	0	0	32	0	0	0	1.28	4.87	11.03	0.690588	1	0	0	3	2	0	0	0	0	0	0	1	1	1	1	1	1	1	1	1	1	1	1	1	1
89	2007	1	2	0	1	0	0	0	92	76	184644	152532	0	0	0	0	130	0	0	0	2.01	3.23	3.76	0.231555	0	1	0	1	0	0	0	0	0	0	0	0	0	0	0	0	0	0	0	0	0	0	0	0	0
90	2007	1	2	0	1	0	0	0	33	20	66231	40140	0	0	0	0	88	0	0	0	1.5	4.03	7.74	0.537468	1	0	0	3	1	0	0	0	0	0	0	0	1	1	1	1	1	1	1	1	1	1	1	1	1
91	2007	1	2	0	1	0	0	0	290	3	582030	6021	0	0	0	0	47	0	0	0	8.15	3.92	1.58	-0.510212	0	1	0	1	1	0	0	0	0	0	0	0	0	0	0	0	0	0	0	0	0	0	0	0	0
92	2007	1	2	0	1	0	0	0		64	0	128448	0	0	0	0	2	0	0	1	3.8	3.23	1.99	-0.239355	0	0	1	0	0	0	0	0	0	0	0	0	0	0	0	0	0	0	0	0	0	0	0	0	0
93	2007	1	2	0	1	0	0	0	149	45	299043	90315	0	0	0	0	111	0	0	0	3.41	3.23	2.1	-0.182935	0	0	1	0	-1	0	0	0	0	0	0	0	0	0	0	0	0	0	0	0	-1	-1	-1	-1	-1
94	2007	1	2	0	1	0	0	0	178	19	357246	38133	0	0	0	0	29	0	0	1	11.55	4.79	1.64	-0.523176	0	0	1	0	-2	0	0	0	-1	-1	-1	-1	-1	-1	-1	-1	-1	-1	-1	-1	-1	-1	-1	-1	-1
95	2007	1	2	0	1	0	0	0		7	0	14049	0	0	0	0	145	0	0	0	3.03	3.05	2.5	-0.069967	1	0	0	3	0	0	0	0	0	0	0	0	0	0	0	0	0	0	0	0	0	0	0	0	0
96	2007	1	2	0	1	0	0	0	5		10035	0	0	0	0	0	8	0	0	0	1.54	3.75	6.1	0.485416	1	0	0	3	1	0	0	0	0	0	0	0	0	0	0	0	0	0	0	0	0	0	0	0	0
97	2007	1	3	0	0	1	0	0	24	36	48168	72252	0	0	0	0	37	0	0	0	1.58	5.73	13.88	0.560865	1	0	0	3	3	0	0	0	0	0	0	0	0	0	0	0	1	2	2	2	2	2	2	2	2
98	2007	1	3	0	0	1	0	2	64		128448	0	0	0	0	0	91	0	0	0	1.49	3.94	7.24	0.533019	0	1	0	1	0	0	0	0	0	0	0	0	0	0	0	0	0	0	0	0	0	0	0	0	0
99	2007	1	3	0	0	1	0	-3	63	25	126441	50175	0	0	0	0	179	0	0	1	1.95	3.46	4.37	0.283988	1	0	0	3	1	0	0	0	0	0	0	0	0	0	0	0	0	0	0	0	0	0	0	0	0
100	2007	1	3	0	0	1	0	0	76	92	152532	184644	0	0	0	0	52	0	0	0	1.9	3.42	5.09	0.329852	0	1	0	1	1	0	0	0	0	0	0	0	0	0	0	0	1	1	1	1	1	1	1	1	1
101	2007	1	3	0	0	1	0	0	3	290	6021	582030	0	0	0	0	152	0	0	0	1.12	7.94	19.51	0.841601	1	0	0	3	2	0	0	0	0	0	0	0	0	0	0	0	1	1	1	1	1	1	1	1	1
102	2007	1	3	0	0	1	0	0	85	115	170595	230805	0	0	0	0	115	0	0	0	1.51	4	7.44	0.527843	1	0	0	3	1	0	0	0	0	0	0	0	0	0	0	0	0	0	0	0	0	0	0	0	0
103	2007	1	3	0	0	1	0	-1	7		14049	0	0	0	0	0	79	0	0	0	1.57	3.55	6.52	0.483568	0	1	0	1	0	0	0	0	0	0	0	0	0	0	0	0	0	0	0	0	0	0	0	0	0
104	2007	1	3	0	0	1	0	-1	39	21	78273	42147	0	0	0	0	167	0	0	0	1.58	4.06	6.88	0.487563	1	0	0	3	-1	0	0	0	0	0	0	0	0	0	0	0	0	0	0	0	0	0	0	0	0
105	2007	1	3	0	0	1	0	-1	42	44	84294	88308	0	0	0	0	160	0	0	0	1.73	3.77	6.04	0.412472	0	1	0	1	-1	0	0	0	0	0	0	0	0	0	0	0	0	0	0	0	0	0	0	0	0
106	2007	1	3	0	0	1	0	-2	179	29	359253	58203	0	0	0	0	193	0	0	0	3.32	3.36	2.07	-0.181887	0	0	1	0	0	0	0	0	0	0	0	0	0	0	0	0	0	0	0	0	0	0	0	0	0
107	2007	1	3	0	0	1	0	1	19	178	38133	357246	0	0	0	0	85	0	0	0	1.25	5.56	12.74	0.721507	0	1	0	1	1	0	0	0	0	0	0	1	1	1	1	1	1	1	1	1	1	1	1	1	1
108	2007	1	3	0	0	1	0	1	45	149	90315	299043	0	0	0	0	41	0	0	0	1.29	4.99	11.57	0.688763	1	0	0	3	1	0	0	0	0	0	0	0	0	0	0	0	0	0	0	0	0	0	0	0	0
109	2007	1	3	0	0	1	0	2	83		166581	0	0	0	0	0	132	0	0	0	1.23	6.28	17.76	0.756702	1	0	0	3	2	0	0	0	0	0	0	0	0	0	0	0	0	0	0	0	0	0	0	0	0
110	2007	1	3	0	0	1	0	-1		5	0	10035	0	0	0	0	77	0	0	1	2.44	3.22	2.78	0.0501238	0	1	0	1	0	0	0	0	0	0	0	0	0	0	0	0	0	0	0	0	0	0	0	0	0
111	2007	1	3	0	0	1	0	-2	20	33	40140	66231	0	0	0	0	183	0	0	0	5.36	3.91	2.55	-0.20559	0	0	1	0	-2	0	-1	-1	-1	-1	-1	-1	-1	-1	-1	-1	-1	-1	-1	-1	-1	-1	-1	-1	-1
112	2007	1	3	0	0	1	0	-3	40	57	80280	114399	0	0	0	0	161	0	0	0	3.05	3.25	2.26	-0.114609	0	0	1	0	0	0	0	0	0	0	0	0	0	0	0	0	0	0	0	0	0	0	0	0	0
113	2007	1	2	0	1	0	0	0	44	3	88308	6021	0	0	0	0	134	0	0	0	13.63	5.03	1.65	-0.532693	0	0	1	0	-2	0	0	0	0	0	0	0	0	-1	-1	-1	-1	-1	-1	-1	-1	-1	-1	-1	-1
114	2007	1	2	0	1	0	0	0	45	83	90315	166581	0	0	0	0	140	0	0	0	2.25	3.13	3.29	0.140493	1	0	0	3	0	0	0	0	0	0	0	0	0	0	0	0	0	0	0	0	0	0	0	0	0
115	2007	1	2	0	1	0	0	0	25	21	50175	42147	0	0	0	0	89	0	0	0	1.6	3.59	5.7	0.449561	1	0	0	3	1	0	0	0	0	0	0	0	0	0	0	0	0	0	0	0	0	0	0	0	0
116	2007	1	2	0	1	0	0	0	92	57	184644	114399	0	0	0	0	1	0	0	0	2.34	3.29	3.56	0.146452	1	0	0	3	1	0	0	0	0	0	0	0	0	0	0	0	0	0	0	0	0	0	0	0	0
117	2007	1	2	0	1	0	0	0		33	0	66231	0	0	0	0	9	0	0	0	2.31	3.21	3.81	0.170433	0	1	0	1	1	0	0	0	0	0	0	0	0	0	0	0	0	0	0	0	0	0	0	0	0
118	2007	1	2	0	1	0	0	0	24	64	48168	128448	0	0	0	0	33	0	1	0	2.3	3.16	3.05	0.106914	1	0	0	3	0	0	0	0	0	0	0	0	0	0	0	0	0	0	0	0	0	0	0	0	0
119	2007	1	2	0	1	0	0	0	19	29	38133	58203	0	0	0	0	171	0	0	0	1.63	3.73	5.25	0.423021	0	0	1	0	-1	0	0	0	0	0	0	0	0	0	0	0	0	0	0	0	0	0	0	0	0
120	2007	1	2	0	1	0	0	0	5	85	10035	170595	0	0	0	0	65	0	0	0	2.16	3.16	3.35	0.164456	0	0	1	0	-1	0	0	0	0	0	0	0	0	0	0	0	0	0	0	0	0	0	0	0	0
121	2007	1	3	0	0	1	0	-2	21	25	42147	50175	0	0	0	0	127	0	0	1	2.06	3.43	4.16	0.245052	1	0	0	3	1	0	0	0	0	0	0	0	0	0	0	0	0	0	0	0	0	0	0	0	0
122	2007	1	3	0	0	1	0	-1	64	24	128448	48168	0	0	0	0	3	0	1	0	2.6	3.33	3.24	0.0759734	1	0	0	3	-1	0	0	0	0	0	0	0	0	0	0	0	0	0	0	0	0	0	0	-1	-1
123	2007	1	3	0	0	1	0	-2	83	45	166581	90315	0	0	0	1	50	0	0	0	1.83	3.57	5.92	0.377529	1	0	0	3	1	0	0	0	0	0	0	0	0	0	0	0	0	0	0	0	1	1	1	1	1
124	2007	1	3	0	0	1	0	1	29	19	58203	38133	0	0	1	0	121	0	0	0	8.04	3.73	2.5	-0.275622	0	0	1	0	0	0	0	0	0	0	0	0	0	0	0	0	0	0	0	0	0	0	0	0	0
125	2007	1	3	0	0	1	0	5	3	44	6021	88308	0	0	0	0	178	0	0	0	1.91	5.03	9.87	0.422243	0	0	1	0	-1	0	0	0	0	0	0	0	0	1	1	1	1	1	1	1	1	1	1	1	0
126	2007	1	3	0	0	1	0	1	85	5	170595	10035	0	0	0	0	186	0	0	0	2.08	3.16	3.54	0.198283	1	0	0	3	0	0	0	0	0	0	0	0	0	0	0	0	0	0	0	0	0	0	0	0	0
127	2007	1	3	0	0	1	0	-2	57	92	114399	184644	0	0	0	0	116	0	0	0	1.48	4.5	14.6	0.607183	1	0	0	3	0	0	0	0	0	0	0	0	0	0	0	0	0	0	0	0	0	0	0	0	0
128	2007	1	3	0	0	1	0	0	33		66231	0	0	0	0	0	20	0	0	0	1.63	3.59	6.16	0.451159	1	0	0	3	0	0	0	0	0	0	0	0	0	0	0	0	0	0	0	0	0	0	0	0	0
129	2007	1	2	0	1	0	0	0	24	21	48168	42147	0	0	0	0	134	0	0	0	1.61	3.67	5.68	0.445062	0	0	1	0	0	0	0	0	0	0	0	0	0	0	0	0	0	0	0	0	0	0	0	0	-1
130	2007	1	2	0	1	0	0	0	92	33	184644	66231	0	0	0	0	75	0	0	0	2.08	3.19	3.63	0.205287	0	1	0	1	0	0	0	0	0	0	0	0	0	0	0	0	0	0	0	0	0	0	0	0	0
131	2007	1	2	0	1	0	0	0	3	85	6021	170595	0	0	0	0	70	0	0	0	1.45	4.02	7.1	0.54881	0	1	0	1	1	0	0	0	0	0	0	0	0	0	0	0	0	0	0	0	0	0	0	0	0
132	2007	1	2	0	1	0	0	0	45	29	90315	58203	0	0	0	0	94	0	0	0	1.86	3.27	4.31	0.305616	0	1	0	1	0	0	0	0	0	0	0	0	0	0	0	0	0	0	0	0	0	0	0	0	0
133	2007	1	3	0	0	1	0	3	21	24	42147	48168	0	0	0	0	108	0	0	1	1.98	3.55	3.54	0.222565	0	0	1	0	-1	0	0	0	0	0	0	0	0	0	0	0	0	0	0	0	0	0	-1	-1	-1
134	2007	1	3	0	0	1	0	0	33	92	66231	184644	0	0	0	0	90	0	0	0	1.76	3.44	4.84	0.36157	0	0	1	0	0	0	0	0	0	0	0	0	0	0	0	0	0	0	0	0	0	0	0	0	0
135	2007	1	3	0	0	1	0	0	85	3	170595	6021	0	0	0	0	119	0	0	0	3.5	3.26	2.08	-0.195055	0	1	0	1	1	0	0	0	0	0	0	0	0	0	0	0	0	0	0	0	0	0	0	0	0
136	2007	1	3	0	0	1	0	0	29	45	58203	90315	0	0	0	0	104	0	0	0	2.29	3.15	3.17	0.121224	0	0	1	0	-1	0	0	0	0	0	0	0	0	0	0	0	0	0	0	0	0	0	0	0	0
137	2007	1	2	0	1	0	0	0	3	21	6021	42147	0	0	0	0	101	0	0	0	1.42	4.2	7.62	0.572992	0	1	0	1	1	0	0	0	0	0	0	0	0	0	0	0	0	0	0	0	0	0	1	1	1
138	2007	1	2	0	1	0	0	0	92	45	184644	90315	0	0	0	0	93	0	0	0	2.93	3.03	2.54	-0.0524039	0	1	0	1	0	0	0	0	0	0	0	0	0	0	0	0	0	0	0	0	0	0	0	0	0
139	2007	1	3	0	0	1	0	0	21	3	42147	6021	0	0	0	0	182	0	0	1	4.2	3.36	1.89	-0.291005	1	0	0	3	2	0	0	0	1	1	1	1	1	1	1	1	1	1	1	1	1	1	1	1	1
140	2007	1	3	0	0	1	0	0	45	92	90315	184644	0	0	0	1	57	0	0	0	1.55	3.73	6.51	0.491551	0	1	0	1	0	0	0	0	0	0	0	0	0	0	0	0	0	0	0	0	0	0	0	0	0
141	2007	1	4	0	0	0	1	0	21	92	42147	184644	0	0	0	0	144	0	0	0	2.2	3.11	3.45	0.16469	1	0	0	3	0	0	0	0	0	0	0	0	0	0	0	0	0	0	0	0	0	0	0	0	0
142	2008	1	1	1	0	0	0	0	14	17	28112	34136	0	0	0	0	64	0	0	0	1.54	3.69	6.24	0.489094	1	0	0	3	2	0	0	0	0	0	0	0	0	0	0	0	1	1	1	1	1	1	1	1	1
143	2008	1	1	1	0	0	0	0	43		86344	0	0	0	0	0	2	0	0	0	2.3	3.2	2.99	0.100334	1	0	0	3	1	0	0	0	0	0	0	1	1	1	1	1	1	1	1	1	1	1	1	1	1
144	2008	1	1	1	0	0	0	0	36	27	72288	54216	0	0	0	0	47	0	0	0	1.85	3.36	4.15	0.299577	1	0	0	3	1	0	0	0	0	0	0	0	0	0	0	0	0	0	0	0	0	0	0	0	0
145	2008	1	1	1	0	0	0	0	86	5	172688	10040	0	0	0	0	140	0	0	1	2.37	3.19	2.88	0.0747187	0	1	0	1	0	0	0	0	0	0	0	0	0	0	0	0	0	0	0	0	0	0	0	0	0
146	2008	1	1	1	0	0	0	0	23	38	46184	76304	0	0	0	0	164	0	0	0	1.54	3.72	6.27	0.489861	1	0	0	3	2	0	0	0	0	0	0	0	0	0	0	0	0	0	0	1	2	2	2	2	2
147	2008	1	1	1	0	0	0	0	126	108	253008	216864	0	0	0	0	103	0	0	1	2.55	3.15	2.68	0.0190225	0	0	1	0	0	0	0	0	0	0	0	0	0	0	0	0	0	0	0	0	0	0	0	0	-1
148	2008	1	1	1	0	0	0	0	77	19	154616	38152	0	0	0	0	52	0	0	1	1.93	3.36	3.88	0.260403	1	0	0	3	1	0	0	0	0	0	0	0	0	0	0	0	0	0	0	0	0	0	0	0	0
149	2008	1	1	1	0	0	0	0	90		180720	0	0	0	0	0	133	0	0	1	1.87	3.37	3.99	0.284133	1	0	0	3	0	0	0	1	1	1	1	1	1	1	1	1	1	1	1	1	1	1	1	1	1
150	2008	1	1	1	0	0	0	0	118	11	236944	22088	0	0	0	0	86	0	0	0	4.97	3.66	1.65	-0.404853	0	0	1	0	-2	0	0	0	0	0	0	0	0	0	0	0	0	0	0	0	0	0	0	-1	-1
151	2008	1	1	1	0	0	0	0	40		80320	0	0	0	0	0	41	0	0	0	2.64	3.21	2.61	-0.00435388	1	0	0	3	1	0	0	0	0	0	0	0	1	1	1	1	1	1	1	1	1	1	1	1	1
152	2008	1	1	1	0	0	0	0		64	0	128512	0	0	0	0	184	0	0	0	4.79	3.56	1.7	-0.379467	0	0	1	0	-2	0	0	0	0	0	0	0	0	0	0	0	0	0	0	-1	-1	-1	-1	-1	-1
153	2008	1	1	1	0	0	0	0	96	30	192768	60240	0	0	0	0	179	0	0	0	1.65	3.77	4.99	0.40566	1	0	0	3	1	0	0	0	0	0	0	0	1	1	1	1	1	1	1	1	1	1	1	1	1
154	2008	1	1	1	0	0	0	0	50	138	100400	277104	0	0	0	0	33	0	0	0	2.1	3.25	3.42	0.183793	0	0	1	0	-2	0	-1	-1	-1	-1	-1	-1	-1	-1	-1	-1	-1	-1	-1	-1	-1	-1	-1	-1	-1
155	2008	1	1	1	0	0	0	0	149	69	299192	138552	0	0	0	0	188	0	0	0	1.96	3.32	3.68	0.238465	0	1	0	1	0	0	0	0	0	0	0	0	0	0	0	0	0	0	0	0	0	0	0	0	0
156	2008	1	1	1	0	0	0	0	28		56224	0	0	0	0	0	9	0	0	1	1.88	3.33	4.06	0.285609	1	0	0	3	2	0	0	0	0	0	0	0	0	1	1	1	2	2	2	2	2	2	2	2	2
157	2008	1	1	1	0	0	0	0		134	0	269072	0	0	0	0	121	0	0	0	1.84	3.38	4.1	0.299576	1	0	0	3	0	0	0	0	0	0	0	0	0	0	0	0	0	0	0	0	0	0	0	0	0
158	2008	1	1	1	0	0	0	0		14	0	28112	0	0	0	0	166	0	0	0	2.62	3.24	2.59	-0.004421	0	1	0	1	0	0	0	0	0	0	0	0	0	0	0	0	0	0	0	0	0	0	0	0	0
159	2008	1	1	1	0	0	0	0	22	43	44176	86344	0	0	0	0	132	0	0	0	1.45	4.09	7.32	0.553043	0	1	0	1	0	0	1	1	1	1	1	1	1	1	1	1	1	1	1	1	1	0	0	0	0
160	2008	1	1	1	0	0	0	0	48	86	96384	172688	0	0	0	0	21	0	0	1	2.26	3.26	3.03	0.112445	0	1	0	1	0	0	0	0	0	0	0	0	0	0	0	0	0	0	0	0	0	0	0	0	0
161	2008	1	1	1	0	0	0	0	5	36	10040	72288	0	0	0	0	115	0	0	0	1.64	3.54	5.36	0.423189	0	0	1	0	0	0	0	0	0	0	0	0	0	0	0	0	0	0	0	0	0	0	0	0	0
162	2008	1	1	1	0	0	0	0	38	126	76304	253008	0	0	0	0	141	0	0	0	1.45	4.05	7.08	0.548412	1	0	0	3	0	0	0	0	0	0	0	0	0	0	0	0	0	0	0	0	0	0	0	0	0
163	2008	1	1	1	0	0	0	0	59	23	118472	46184	0	0	0	0	29	0	0	0	3.34	3.22	2.14	-0.167889	1	0	0	3	1	0	0	0	0	0	0	0	0	0	0	0	0	0	0	0	0	0	0	0	0
164	2008	1	1	1	0	0	0	0	63	77	126504	154616	0	0	0	0	91	0	0	1	2.33	3.25	2.96	0.0913467	0	0	1	0	0	0	0	0	0	0	0	0	0	0	0	0	-1	-1	-1	-1	-1	0	0	0	0
165	2008	1	1	1	0	0	0	0	19	90	38152	180720	0	0	0	0	58	0	0	0	1.42	4.28	7.54	0.571599	1	0	0	3	2	0	0	0	0	0	0	0	0	0	0	0	0	0	0	0	0	0	0	0	0
166	2008	1	1	1	0	0	0	0	68	118	136544	236944	0	0	0	0	85	0	0	0	1.42	4.25	7.04	0.56218	1	0	0	3	1	0	0	0	0	0	0	0	0	0	0	0	0	0	0	0	0	0	0	0	0
167	2008	1	1	1	0	0	0	0	11	40	22088	80320	0	0	0	0	145	0	0	0	1.26	5.17	10.51	0.698503	1	0	0	3	0	0	0	0	0	0	0	0	0	0	0	0	0	0	0	0	0	0	0	0	0
168	2008	1	1	1	0	0	0	0	30		60240	0	0	0	0	0	44	0	0	0	1.29	4.89	10.3	0.678106	1	0	0	3	1	0	0	0	0	0	0	0	0	0	0	0	0	0	0	0	0	0	0	0	0
169	2008	1	1	1	0	0	0	0	178	96	357424	192768	0	0	0	0	32	0	0	1	2.46	3.21	2.86	0.0568537	0	0	1	0	-1	0	0	0	0	0	0	0	0	0	0	0	0	0	0	0	0	0	0	0	0
170	2008	1	1	1	0	0	0	0	138	149	277104	299192	0	0	0	0	152	0	0	0	1.75	3.43	4.65	0.356375	1	0	0	3	0	0	0	0	0	0	0	0	0	0	0	0	0	0	0	0	0	0	0	0	0
171	2008	1	1	1	0	0	0	0	8	50	16064	100400	0	0	0	0	89	0	0	0	1.34	4.64	8.79	0.632503	0	1	0	1	0	0	0	0	0	0	0	0	0	0	0	0	0	0	0	0	0	0	0	0	0
172	2008	1	1	1	0	0	0	0	111		222888	0	0	0	0	0	34	0	0	0	2.45	3.19	2.84	0.0560506	0	1	0	1	1	0	0	0	0	1	1	1	1	1	0	0	0	0	0	0	0	0	0	0	0
173	2008	1	1	1	0	0	0	0	134	28	269072	56224	0	0	0	0	175	0	0	0	2.89	3.24	2.36	-0.0777081	0	0	1	0	-1	0	0	0	0	0	0	0	0	0	0	0	0	0	-1	-1	-1	-1	-1	-1	-1
174	2008	1	1	1	0	0	0	0	14	22	28112	44176	0	0	0	0	8	0	0	0	1.88	3.51	3.86	0.272848	0	0	1	0	-1	0	0	0	0	0	0	0	0	0	0	0	0	0	0	0	0	0	0	0	0
175	2008	1	1	1	0	0	0	0	17		34136	0	0	0	0	0	141	0	0	0	2.18	3.13	3.36	0.161097	0	1	0	1	1	0	0	0	0	1	1	1	1	1	1	1	1	1	1	1	1	1	1	1	1
176	2008	1	1	1	0	0	0	0	36	48	72288	96384	0	0	0	0	79	0	0	0	1.52	3.75	6.5	0.504049	0	0	1	0	0	0	0	0	0	0	0	0	0	0	0	0	0	0	0	0	0	0	0	0	0
177	2008	1	1	1	0	0	0	0	27	5	54216	10040	0	0	0	0	171	0	0	0	2.06	3.21	3.53	0.202151	1	0	0	3	3	1	1	1	1	1	1	1	1	1	1	1	1	1	1	1	1	2	2	2	2
178	2008	1	1	1	0	0	0	0	48	38	96384	76304	0	0	0	0	37	0	0	0	1.75	3.4	4.63	0.355446	0	1	0	1	0	0	0	0	0	0	0	0	-1	-1	-1	-1	-1	-1	-1	-1	-1	-1	-1	-1	-1
179	2008	1	1	1	0	0	0	0	126	59	253008	118472	0	0	0	0	126	0	0	1	2.56	3.24	2.64	0.0118371	0	0	1	0	-1	0	0	0	0	0	0	0	0	0	0	0	0	0	0	0	0	0	0	0	0
180	2008	1	1	1	0	0	0	0		19	0	38152	0	0	0	0	28	0	0	0	3.67	3.34	1.98	-0.232571	0	0	1	0	-1	0	0	0	0	0	0	0	0	0	0	0	0	0	-1	-1	-1	-1	-1	-1	-1
181	2008	1	1	1	0	0	0	0	90	63	180720	126504	0	0	0	0	180	0	0	1	2.19	3.3	3.15	0.139161	0	0	1	0	0	0	0	0	0	0	0	0	0	0	0	0	0	0	0	0	0	0	0	0	0
182	2008	1	1	1	0	0	0	0		11	0	22088	0	0	0	0	161	0	0	0	3.44	3.24	2.11	-0.183236	0	1	0	1	0	0	0	0	0	0	0	0	0	0	0	0	0	0	0	0	0	0	0	0	0
183	2008	1	1	1	0	0	0	0	40	68	80320	136544	0	0	0	0	12	0	0	0	2.48	3.21	2.74	0.0382623	0	0	1	0	0	0	0	0	0	0	1	1	1	1	1	1	1	1	1	1	1	1	1	1	1
184	2008	1	1	1	0	0	0	0		178	0	357424	0	0	0	0	4	0	0	0	2.59	3.24	2.59	0	0	1	0	1	0	0	0	0	0	0	0	0	0	0	0	0	0	0	0	0	0	0	0	0	0
185	2008	1	1	1	0	0	0	0	64	30	128512	60240	0	0	0	0	138	0	0	0	1.75	3.49	4.44	0.346203	0	0	1	0	0	0	0	0	0	0	0	0	0	0	0	0	0	0	0	0	0	0	0	0	0
186	2008	1	1	1	0	0	0	0	69	138	138552	277104	0	0	0	0	52	0	0	0	1.77	3.41	4.56	0.345674	0	1	0	1	-1	0	0	0	0	0	0	0	0	0	0	0	0	0	0	0	0	0	0	0	0
187	2008	1	1	1	0	0	0	0	149	8	299192	16064	0	0	0	0	88	0	0	0	4.43	3.43	1.77	-0.339238	0	0	1	0	-1	0	0	0	0	0	0	0	0	0	0	0	0	0	0	0	0	0	0	0	0
188	2008	1	1	1	0	0	0	0	28	111	56224	222888	0	0	0	0	45	0	0	1	1.34	4.51	9.17	0.637217	1	0	0	3	2	0	0	0	0	0	0	0	0	0	0	0	0	0	0	0	0	0	0	0	0
189	2008	1	1	1	0	0	0	0		134	0	269072	0	0	0	0	117	0	0	0	1.54	3.85	5.9	0.479859	1	0	0	3	1	0	0	0	0	0	0	0	0	0	0	0	0	0	0	0	0	0	0	0	0
190	2008	1	1	1	0	0	0	0	22	17	44176	34136	0	0	0	0	23	0	0	0	1.78	3.28	4.68	0.348123	0	1	0	1	0	0	0	0	0	0	0	0	0	0	0	0	0	0	0	0	0	0	0	0	0
191	2008	1	1	1	0	0	0	0	43	14	86344	28112	0	0	0	0	35	0	0	0	2.79	3.3	2.43	-0.0530997	1	0	0	3	1	0	1	1	1	1	1	1	1	1	1	1	1	1	1	1	1	1	1	1	1
192	2008	1	1	1	0	0	0	0	48	27	96384	54216	0	0	0	0	190	0	0	1	2.41	3.16	2.91	0.0712951	1	0	0	3	0	0	0	0	0	0	0	0	0	0	0	0	0	0	0	0	0	0	0	0	0
193	2008	1	1	1	0	0	0	0	86	36	172688	72288	0	0	0	0	130	0	0	1	2.07	3.3	3.44	0.192394	0	0	1	0	0	0	0	0	0	0	0	0	0	0	0	0	0	0	0	0	0	0	0	0	0
194	2008	1	1	1	0	0	0	0	59	108	118472	216864	0	0	0	0	185	0	0	0	2.24	3.16	3.22	0.13587	1	0	0	3	3	0	0	0	0	0	0	0	0	0	0	0	0	0	0	0	0	0	0	0	0
195	2008	1	1	1	0	0	0	0	23	126	46184	253008	0	1	0	0	188	0	0	0	1.2	5.96	14.2	0.762911	1	0	0	3	1	0	0	0	0	0	0	0	0	0	0	0	0	0	0	0	0	0	0	0	0
196	2008	1	1	1	0	0	0	0	63		126504	0	0	0	0	0	131	0	0	1	1.54	3.81	5.99	0.482406	0	0	1	0	1	0	1	1	1	1	1	1	1	1	1	1	1	1	1	1	1	1	1	1	1
197	2008	1	1	1	0	0	0	0	77	90	154616	180720	0	0	0	0	9	0	0	1	1.52	3.84	6.34	0.500166	1	0	0	3	1	0	0	0	0	1	1	1	1	1	1	1	1	1	1	1	1	1	1	1	1
198	2008	1	1	1	0	0	0	0	68		136544	0	0	0	0	0	77	0	0	0	1.95	3.41	3.74	0.245441	1	0	0	3	0	0	0	1	1	1	1	1	1	1	1	0	0	0	-1	-1	-1	-1	-1	-1	-1
199	2008	1	1	1	0	0	0	0	118	40	236944	80320	0	0	0	0	59	0	0	0	2.44	3.29	2.77	0.0488252	0	0	1	0	0	0	0	0	0	0	0	0	0	0	0	0	0	0	0	0	0	0	0	1	1
200	2008	1	1	1	0	0	0	0	178	64	357424	128512	0	0	0	0	160	0	0	1	2.98	3.32	2.23	-0.11286	0	0	1	0	-1	0	0	0	0	0	0	0	0	0	0	0	0	0	0	0	0	0	0	0	0
201	2008	1	1	1	0	0	0	0	96		192768	0	0	0	0	0	51	0	0	0	1.33	4.64	8.87	0.63914	0	0	1	0	-1	0	0	0	0	0	0	0	0	0	0	0	0	0	0	0	-1	-1	-1	-2	-2
202	2008	1	1	1	0	0	0	0	8	69	16064	138552	0	0	0	0	115	0	0	0	1.56	3.7	6.07	0.476281	0	1	0	1	-1	0	0	0	0	0	0	0	0	0	0	0	0	0	0	0	0	0	-1	-1	-1
203	2008	1	1	1	0	0	0	0	50	149	100400	299192	0	0	0	0	179	0	0	0	1.51	4.12	5.86	0.491603	0	1	0	1	-1	0	0	0	0	0	0	0	0	0	0	0	0	0	0	0	0	0	0	0	0
204	2008	1	1	1	0	0	0	0	111		222888	0	0	0	0	0	33	0	0	0	3.08	3.3	2.26	-0.117803	0	1	0	1	0	0	-1	-1	-1	-1	-1	-1	-1	-1	-1	-1	-1	-1	-1	-1	-1	-1	-1	-1	-1
205	2008	1	1	1	0	0	0	0		28	0	56224	0	1	0	0	193	0	0	0	2.23	3.21	3.18	0.133965	0	0	1	0	-1	0	0	0	0	1	1	1	1	1	1	1	1	1	1	1	1	1	1	1	1
206	2008	1	1	1	0	0	0	0		118	0	236944	1	1	0	0	151	0	0	0	1.7	3.67	4.7	0.375469	1	0	0	3	2	0	0	0	0	0	0	0	0	0	0	0	0	0	0	0	0	0	0	0	0
207	2008	1	1	1	0	0	0	0	11	68	22088	136544	1	1	0	0	112	0	0	0	1.91	3.28	3.96	0.271035	0	1	0	1	1	0	0	0	0	0	0	0	0	0	0	0	0	0	0	0	0	1	1	1	1
208	2008	1	1	1	0	0	0	0	65	96	130520	192768	1	1	0	0	6	0	0	0	1.81	3.51	4.3	0.319928	1	0	0	3	2	0	0	0	0	0	0	0	0	0	0	0	0	0	0	0	0	0	1	1	1
209	2008	1	1	1	0	0	0	0	30	178	60240	357424	1	1	0	0	169	0	0	0	1.39	4.37	7.37	0.583739	0	1	0	1	-1	0	0	0	1	1	1	1	1	1	1	1	1	0	0	0	0	0	0	0	0
210	2008	1	1	1	0	0	0	0	69	50	138552	100400	0	0	0	0	41	0	0	0	2.33	3.16	3.06	0.102387	0	0	1	0	0	0	0	0	0	0	0	0	0	0	0	0	0	0	0	0	0	0	0	0	0
211	2008	1	1	1	0	0	0	0	138	8	277104	16064	1	1	0	0	7	0	0	0	3.1	3.15	2.28	-0.116016	0	1	0	1	1	0	0	0	0	0	0	0	0	0	0	0	0	0	0	0	0	0	0	0	0
212	2008	1	1	1	0	0	0	0			0	0	0	0	0	0	125	0	0	0	1.62	3.44	5.83	0.445757	1	0	0	3	0	0	0	0	0	0	0	0	0	0	0	0	0	0	0	0	0	0	0	0	0
213	2008	1	1	1	0	0	0	0	134	111	269072	222888	1	0	0	0	136	0	0	0	3.18	3.58	2.04	-0.175731	0	0	1	0	-1	0	0	0	0	0	0	0	0	0	0	0	0	0	0	0	0	0	0	0	0
214	2008	1	1	1	0	0	0	0	17	43	34136	86344	0	1	0	0	72	0	0	0	1.64	3.67	5.18	0.416706	1	0	0	3	2	0	0	0	0	0	0	0	1	1	1	1	1	1	1	1	1	1	1	1	1
215	2008	1	1	1	0	0	0	0		22	0	44176	0	1	0	0	161	0	0	0	1.75	3.74	4.28	0.337784	1	0	0	3	2	0	0	0	0	0	0	0	0	0	0	0	0	0	0	0	0	0	0	0	1
216	2008	1	1	1	0	0	0	0	27	86	54216	172688	0	0	0	0	116	0	0	0	1.84	3.39	4.27	0.309286	1	0	0	3	0	0	0	0	0	0	0	0	0	0	0	0	0	0	0	0	0	0	0	0	0
217	2008	1	1	1	0	0	0	0	5	48	10040	96384	0	1	0	0	19	0	0	0	1.84	3.54	3.99	0.292852	0	0	1	0	0	0	0	0	0	0	0	0	0	0	0	0	0	0	0	0	0	0	0	0	0
218	2008	1	1	1	0	0	0	0	108	23	216864	46184	0	0	0	0	70	0	0	0	3.06	3.11	2.36	-0.0969314	1	0	0	3	0	0	0	0	0	0	0	0	0	0	0	0	0	0	0	0	0	0	0	0	0
219	2008	1	1	1	0	0	0	0	38	59	76304	118472	1	0	0	0	145	0	0	0	1.52	3.97	5.88	0.487827	1	0	0	3	1	0	0	0	0	1	1	1	1	1	1	1	1	1	1	1	1	1	1	1	1
220	2008	1	1	1	0	0	0	0		77	0	154616	0	1	0	0	149	0	0	0	1.88	3.46	3.91	0.27616	1	0	0	3	0	0	0	0	0	0	0	0	0	0	0	0	0	0	0	0	0	0	0	0	0
221	2008	1	1	1	0	0	0	0	19	63	38152	126504	0	0	0	0	143	0	0	0	1.66	3.77	4.88	0.397492	0	1	0	1	-2	0	0	0	0	0	0	0	0	0	0	0	0	0	0	0	0	0	0	0	0
222	2008	1	2	0	1	0	0	0	34	8	68272	16064	0	0	0	0	161	0	0	0	2.32	3.22	3.06	0.104237	0	1	0	1	-1	0	0	0	0	0	0	0	-1	-1	-1	-1	-1	-1	-1	-1	-1	-1	-1	-1	-1
223	2008	1	2	0	1	0	0	0	21	38	42168	76304	0	0	0	0	21	0	0	1	2.09	3.27	3.45	0.188614	1	0	0	3	1	0	1	1	1	1	1	1	1	1	1	1	1	1	1	0	0	0	0	0	0
224	2008	1	2	0	1	0	0	0	27	138	54216	277104	0	0	0	0	103	0	0	0	1.52	3.71	6.86	0.512122	0	0	1	0	-2	0	0	0	0	0	0	0	0	0	0	0	-1	-1	-1	-1	-1	-1	-1	-1	-1
225	2008	1	2	0	1	0	0	0	96	28	192768	56224	0	0	0	0	145	0	0	0	1.93	3.36	3.91	0.26238	0	1	0	1	-1	0	0	0	0	0	0	0	0	0	0	0	0	0	-1	-1	-1	-1	-1	-1	-1
226	2008	1	2	0	1	0	0	0	91	11	182728	22088	0	0	0	0	126	0	0	0	2.49	3.29	2.77	0.0405956	0	1	0	1	-1	0	0	0	0	0	0	0	0	0	0	0	0	0	0	0	0	0	0	0	0
227	2008	1	2	0	1	0	0	0	42	36	84336	72288	0	0	0	0	29	0	0	0	1.75	3.48	4.69	0.358209	0	1	0	1	0	0	0	0	0	0	0	0	0	0	0	0	0	0	0	0	0	0	0	0	0
228	2008	1	2	0	1	0	0	0	17	68	34136	136544	0	0	0	0	175	0	0	0	2.16	3.26	3.31	0.160848	1	0	0	3	0	0	0	0	0	0	0	0	0	0	0	0	0	0	0	0	0	0	0	0	0
229	2008	1	2	0	1	0	0	0		64	0	128512	0	0	0	0	41	0	0	0	3.98	3.33	1.91	-0.272304	0	0	1	0	-2	0	0	0	0	0	0	0	0	0	0	0	0	0	0	0	0	0	0	0	0
230	2008	1	2	0	1	0	0	0	108	48	216864	96384	0	0	0	0	34	0	0	0	1.89	3.25	4.3	0.296542	0	0	1	0	-1	0	0	0	0	0	0	0	0	0	0	0	0	0	0	0	0	0	0	0	0
231	2008	1	2	0	1	0	0	0	249		499992	0	0	0	0	0	132	0	0	0	2.88	3.22	2.44	-0.0626138	1	0	0	3	0	0	0	0	0	0	0	0	0	0	0	0	0	0	0	0	0	0	0	0	0
232	2008	1	2	0	1	0	0	0	40	59	80320	118472	0	0	0	0	32	0	0	0	2.34	3.21	3.02	0.0962246	1	0	0	3	2	0	0	0	0	0	0	0	0	0	0	0	0	0	0	0	0	1	1	1	1
233	2008	1	2	0	1	0	0	0	111	77	222888	154616	0	0	0	0	12	0	0	0	2.8	3.2	2.49	-0.0444636	0	1	0	1	0	0	0	0	0	0	0	0	0	0	0	0	0	0	0	0	0	0	0	0	0
234	2008	1	2	0	1	0	0	0	18	19	36144	38152	0	0	0	0	179	0	0	1	1.75	3.45	4.87	0.36609	1	0	0	3	0	0	0	0	0	0	0	0	0	0	0	0	0	0	0	0	0	0	0	0	0
235	2008	1	2	0	1	0	0	0	50	22	100400	44176	0	0	0	0	141	0	0	0	2.93	3.23	2.41	-0.0736408	0	1	0	1	-1	0	0	0	0	0	0	0	0	0	0	0	0	0	0	0	0	0	0	0	0
236	2008	1	2	0	1	0	0	0	45	30	90360	60240	0	0	0	0	28	0	0	0	1.51	3.79	6.99	0.51919	0	0	1	0	0	0	0	0	0	0	0	0	0	0	0	0	0	0	0	0	0	0	0	0	0
237	2008	1	2	0	1	0	0	0	25	43	50200	86344	0	0	0	0	164	0	0	0	1.61	3.58	5.92	0.452199	0	0	1	0	-1	0	0	0	0	0	0	0	0	0	0	0	0	0	0	0	0	0	0	0	0
238	2008	1	3	0	0	1	0	1	48	108	96384	216864	0	0	0	0	89	0	0	1	1.96	3.31	3.9	0.253794	1	0	0	3	2	0	0	0	0	0	0	0	0	0	0	0	0	0	0	0	0	0	0	0	0
239	2008	1	3	0	0	1	0	0	28	96	56224	192768	0	0	0	0	52	0	0	1	1.58	3.72	6.38	0.476172	1	0	0	3	0	0	0	0	0	0	0	0	0	0	0	0	0	0	0	0	0	0	0	0	0
240	2008	1	3	0	0	1	0	3	64		128512	0	0	0	0	0	185	0	0	0	1.42	4.14	7.97	0.578755	1	0	0	3	1	0	0	0	0	0	0	0	0	1	1	1	1	1	1	1	1	1	1	1	1
241	2008	1	3	0	0	1	0	1	43	25	86344	50200	0	0	0	1	9	0	0	0	2.52	3.23	2.75	0.033189	0	0	1	0	-1	0	0	0	0	0	0	0	0	0	0	0	0	0	0	0	0	0	0	0	0
242	2008	1	3	0	0	1	0	-2	68	17	136544	34136	0	0	0	0	188	0	0	0	1.83	3.47	4.22	0.309481	0	0	1	0	-1	0	0	0	0	0	0	0	0	0	0	0	0	0	0	0	0	0	0	0	0
243	2008	1	3	0	0	1	0	0	36	42	72288	84336	0	0	0	0	33	0	0	0	2.24	3.17	3.25	0.138736	1	0	0	3	1	-1	-1	-1	-1	-1	-1	-1	-1	-1	-1	-1	-1	-1	-1	-1	-1	-1	-1	-1	-1
244	2008	1	3	0	0	1	0	-3	59	40	118472	80320	0	0	0	0	91	0	0	0	1.91	3.39	3.98	0.272304	0	1	0	1	0	0	0	0	0	0	0	0	0	0	0	0	0	0	0	0	0	0	0	0	0
245	2008	1	3	0	0	1	0	0	22	50	44176	100400	0	0	0	0	160	0	0	0	1.48	4.03	6.93	0.531376	1	0	0	3	0	0	0	0	0	0	0	0	0	0	0	0	0	0	0	0	0	0	0	0	0
246	2008	1	3	0	0	1	0	0	77	111	154616	222888	0	0	0	0	88	0	0	1	1.61	3.6	5.72	0.446293	1	0	0	3	-1	0	0	0	0	0	0	0	0	0	0	0	0	-1	-1	-1	-1	-1	-1	-1	-1
247	2008	1	3	0	0	1	0	1	30	45	60240	90360	0	0	0	0	166	0	0	0	2.95	3.22	2.38	-0.081185	0	1	0	1	0	0	0	0	0	0	0	0	0	0	0	0	0	0	0	0	0	0	0	0	0
248	2008	1	3	0	0	1	0	0	11	91	22088	182728	0	0	0	0	85	0	0	0	1.65	3.54	5.48	0.423579	0	1	0	1	2	0	0	0	0	0	0	0	0	0	0	0	0	0	0	0	0	0	0	0	0
249	2008	1	3	0	0	1	0	-1	38	21	76304	42168	0	0	0	0	190	0	0	0	1.86	3.5	4.02	0.288878	0	0	1	0	-1	0	0	0	0	0	0	0	0	0	0	0	0	0	0	0	0	0	0	0	0
250	2008	1	3	0	0	1	0	2	138	27	277104	54216	0	0	0	0	140	0	0	0	2.17	3.28	3.29	0.156878	1	0	0	3	1	0	0	0	0	0	0	0	0	0	0	0	0	0	0	0	0	0	0	0	0
251	2008	1	3	0	0	1	0	-3		249	0	499992	0	0	0	0	2	0	0	0	1.45	4.11	7.24	0.551534	0	0	1	0	-2	0	0	0	0	0	0	0	0	0	0	0	0	0	0	0	0	0	0	0	0
252	2008	1	3	0	0	1	0	-2	19	18	38152	36144	0	0	0	0	138	0	0	0	2.76	3.24	2.53	-0.0329381	0	1	0	1	0	0	0	0	0	0	0	0	0	0	0	0	0	0	0	0	0	0	0	0	0
253	2008	1	3	0	0	1	0	0	8	34	16064	68272	0	0	0	0	37	0	0	0	1.63	3.57	5.65	0.436506	0	1	0	1	0	0	0	0	0	0	0	0	0	0	0	0	0	0	0	0	0	0	0	0	0
254	2008	1	2	0	1	0	0	0	28	18	56224	36144	0	0	0	0	130	0	0	1	1.73	3.46	4.87	0.372696	1	0	0	3	0	0	0	0	0	0	0	0	0	0	0	0	0	0	0	0	0	0	0	0	0
255	2008	1	2	0	1	0	0	0	34	48	68272	96384	0	0	0	0	127	0	1	0	1.79	3.38	4.7	0.345893	1	0	0	3	0	0	0	0	0	0	0	0	0	0	0	0	0	0	0	0	0	0	0	0	0
256	2008	1	2	0	1	0	0	0	64	36	128512	72288	0	0	0	0	186	0	0	0	1.75	3.45	4.77	0.361785	0	1	0	1	0	0	0	0	0	0	0	0	0	0	0	0	0	0	0	0	0	0	0	0	0
257	2008	1	2	0	1	0	0	0	17	40	34136	80320	0	0	0	0	121	0	0	0	1.72	3.48	5.1	0.385317	0	1	0	1	0	0	0	0	0	0	0	0	0	0	0	0	0	0	0	0	0	0	0	0	0
258	2008	1	2	0	1	0	0	0	91	138	182728	277104	0	0	0	0	178	0	0	0	1.48	3.95	7.41	0.540723	1	0	0	3	1	0	0	0	0	0	0	0	0	0	0	0	0	0	0	0	0	0	0	0	1
259	2008	1	2	0	1	0	0	0	25	30	50200	60240	0	0	0	0	77	0	0	0	1.81	3.43	4.47	0.328773	1	0	0	3	1	0	0	0	0	0	0	0	0	0	0	0	0	0	0	0	0	0	0	1	1
260	2008	1	2	0	1	0	0	0	22	249	44176	499992	0	0	0	0	1	0	0	0	1.48	3.88	7.57	0.543575	1	0	0	3	2	0	0	0	0	0	0	0	1	1	1	1	1	1	1	1	1	1	1	1	1
261	2008	1	2	0	1	0	0	0	77	21	154616	42168	0	0	0	0	47	0	0	1	2.41	3.24	2.91	0.0712951	1	0	0	3	0	0	0	0	0	0	0	0	0	0	0	0	0	0	0	0	0	0	0	0	0
262	2008	1	3	0	0	1	0	-1	138	91	277104	182728	0	0	0	0	8	0	0	0	3.09	3.28	2.83	-0.0297323	0	1	0	1	-2	0	0	0	0	0	-1	-1	-1	-1	-1	-1	-1	-1	-1	-1	-1	-1	-1	-1	-1
263	2008	1	3	0	0	1	0	-1	30	25	60240	50200	0	0	0	0	56	0	0	0	2.44	3.28	2.83	0.0564792	0	1	0	1	0	0	0	0	0	0	0	0	0	0	0	0	0	0	0	0	0	0	0	0	0
264	2008	1	3	0	0	1	0	-1	48	34	96384	68272	0	0	0	0	94	0	1	1	2.59	3.2	2.68	0.0129661	1	0	0	3	1	0	0	0	0	0	0	0	0	0	0	0	0	0	0	0	0	0	0	0	0
265	2008	1	3	0	0	1	0	-1	18	28	36144	56224	0	0	0	0	21	0	0	1	2.1	3.29	3.47	0.188006	1	0	0	3	0	0	0	0	0	0	0	0	0	0	0	0	0	0	0	0	0	0	0	0	0
266	2008	1	3	0	0	1	0	-2	21	77	42168	154616	0	0	0	0	115	0	0	1	1.68	3.63	4.93	0.392398	1	0	0	3	1	0	0	0	0	0	0	0	0	0	0	0	0	0	0	0	0	0	0	0	0
267	2008	1	3	0	0	1	0	0	36	64	72288	128512	0	0	0	0	143	0	0	0	2.19	3.26	3.23	0.147023	0	0	1	0	1	0	0	0	0	0	0	0	0	0	0	0	0	0	0	0	0	0	0	0	0
268	2008	1	3	0	0	1	0	-2	249	22	499992	44176	0	0	0	1	171	0	0	0	2.85	3.32	2.42	-0.0623459	1	0	0	3	0	0	0	0	0	0	0	0	0	0	0	0	0	0	0	0	0	0	0	0	0
269	2008	1	3	0	0	1	0	0	40	17	80320	34136	0	0	0	0	33	0	0	0	2.25	3.21	3.16	0.127989	0	0	1	0	0	0	0	0	0	0	0	0	0	0	0	0	0	0	0	0	0	0	0	0	0
270	2008	1	2	0	1	0	0	0	18	25	36144	50200	0	0	0	0	52	0	0	1	2.02	3.2	3.85	0.235309	1	0	0	3	1	0	0	0	0	0	0	0	0	0	0	0	0	0	0	0	0	0	0	0	0
271	2008	1	2	0	1	0	0	0	91	77	182728	154616	0	0	0	0	94	0	0	0	1.6	3.75	5.99	0.458055	1	0	0	3	1	0	0	0	0	0	0	0	0	0	0	0	0	0	0	0	0	0	0	0	0
272	2008	1	2	0	1	0	0	0	64	22	128512	44176	0	0	0	0	134	0	0	0	2.06	3.27	3.67	0.212957	1	0	0	3	0	-1	-1	-1	-1	-1	-1	-1	-1	0	0	0	0	0	0	0	0	0	0	0	0
273	2008	1	2	0	1	0	0	0	17	34	34136	68272	0	0	0	0	147	0	0	0	2.19	3.21	3.38	0.160763	0	1	0	1	0	0	0	0	0	0	0	0	0	0	0	0	0	0	0	0	0	0	0	0	0
274	2008	1	3	0	0	1	0	0	34	17	68272	34136	0	0	0	0	57	0	0	0	1.75	3.51	4.82	0.36396	1	0	0	3	2	0	0	0	1	1	1	1	1	1	1	1	1	1	1	1	2	2	2	2	2
275	2008	1	3	0	0	1	0	-2	25	18	50200	36144	0	0	0	0	108	0	0	0	1.77	3.56	4.57	0.346153	0	0	1	0	0	0	0	0	0	0	0	0	0	0	0	0	0	0	0	0	0	0	0	0	0
276	2008	1	3	0	0	1	0	-2	77	91	154616	182728	0	0	0	0	116	0	0	1	2.48	3.38	2.74	0.0382623	0	1	0	1	2	0	0	0	0	0	0	0	0	0	0	0	0	0	0	1	1	1	1	1	1
277	2008	1	3	0	0	1	0	-2	22	64	44176	128512	0	0	0	0	130	0	0	0	1.99	3.41	3.7	0.232242	1	0	0	3	0	0	0	0	0	0	0	0	0	0	0	0	-1	-1	-1	-1	-1	0	0	0	0
278	2008	1	2	0	1	0	0	0	34	18	68272	36144	0	0	0	0	90	0	1	0	2.04	3.22	3.83	0.229099	0	1	0	1	1	0	0	0	0	0	0	0	0	0	0	0	0	0	0	0	0	0	0	0	0
279	2008	1	2	0	1	0	0	0	91	64	182728	128512	0	0	0	0	70	0	1	0	1.8	3.54	4.4	0.328283	0	0	1	0	-1	0	0	0	0	0	0	0	0	0	0	0	0	0	0	0	0	0	0	0	0
280	2008	1	3	0	0	1	0	0	18	34	36144	68272	0	0	0	0	134	0	1	1	2.14	3.24	3.5	0.181575	1	0	0	3	1	0	0	0	0	0	0	0	0	0	0	0	0	0	0	0	0	1	1	1	1
281	2008	1	3	0	0	1	0	1	64	91	128512	182728	0	0	0	0	57	0	1	0	2.57	3.43	2.62	0.00742567	0	0	1	0	0	0	0	0	0	0	0	0	0	0	0	0	0	1	1	1	1	1	1	1	1
282	2008	1	4	0	0	0	1	0	18	91	36144	182728	0	0	0	0	104	0	0	0	2.57	3.32	2.75	0.0254687	1	0	0	3	0	0	0	0	0	0	0	0	0	0	0	0	0	0	0	0	0	0	0	0	0
283	2009	1	1	1	0	0	0	0	33	151	66297	303359	0	0	0	0	9	1	0	0	1.26	5.4	11.64	0.70774	0	1	0	1	0	0	0	0	0	0	0	0	0	0	0	0	0	0	0	0	0	0	0	0	0
284	2009	1	1	1	0	0	0	0	90	44	180810	88396	0	0	0	0	193	1	0	1	1.99	3.41	3.72	0.233695	0	0	1	0	0	0	0	0	0	0	0	0	0	0	0	0	0	0	0	0	0	0	0	0	0
285	2009	1	1	1	0	0	0	0	49	8	98441	16072	0	0	0	0	8	1	0	0	3.04	3.26	2.35	-0.0965845	0	1	0	1	0	0	0	0	0	0	0	0	0	0	0	0	0	0	0	0	0	0	0	0	0
286	2009	1	1	1	0	0	0	0	101	178	202909	357602	0	0	0	0	106	1	0	0	1.38	4.28	8.7	0.609695	1	0	0	3	2	0	0	0	1	1	1	1	1	1	1	1	1	1	1	1	1	1	1	1	1
287	2009	1	1	1	0	0	0	0	73	62	146657	124558	0	0	0	0	140	1	0	0	2.84	3.24	2.46	-0.0543914	1	0	0	3	-1	0	0	0	0	0	0	0	0	0	0	0	0	0	0	0	0	0	0	0	0
288	2009	1	1	1	0	0	0	0	98	64	196882	128576	0	0	0	0	77	1	0	1	5.22	3.81	1.63	-0.421926	1	0	0	3	2	0	0	0	0	0	0	0	0	0	0	0	0	0	0	0	0	0	0	0	0
289	2009	1	1	1	0	0	0	0	86	203	172774	407827	0	0	0	0	2	1	0	1	1.23	5.45	12.69	0.734206	0	1	0	1	1	0	0	0	0	0	0	0	0	0	0	0	0	0	0	0	0	0	0	0	0
290	2009	1	1	1	0	0	0	0	116	33	233044	66297	0	0	0	0	6	1	0	0	3.71	3.35	2	-0.230458	0	0	1	0	-1	0	0	0	0	0	0	0	0	0	0	0	1	1	1	1	1	0	0	0	0
291	2009	1	1	1	0	0	0	0		47	0	94423	0	0	0	0	41	1	0	1	2.03	3.29	3.67	0.220131	0	1	0	1	0	0	0	0	0	0	0	0	0	0	0	0	0	0	0	0	0	0	0	0	0
292	2009	1	1	1	0	0	0	0	20	55	40180	110495	0	0	0	0	26	1	0	0	4.61	3.73	1.74	-0.357793	1	0	0	3	1	0	0	0	0	0	0	0	0	0	0	1	1	1	1	1	1	1	1	1	1
293	2009	1	1	1	0	0	0	0	76	36	152684	72324	0	0	0	0	138	1	0	0	2.18	3.25	3.36	0.161097	0	0	1	0	-1	0	0	0	0	-1	-1	-1	-1	-1	-1	-1	-1	-1	-1	-1	-1	-1	-1	-1	-1
294	2009	1	1	1	0	0	0	0	137	133	275233	267197	0	0	0	0	184	1	0	0	2.28	3.27	3.12	0.118084	0	0	1	0	0	0	0	0	0	0	0	0	0	0	0	0	0	0	0	0	0	0	0	0	0
295	2009	1	1	1	0	0	0	0	39	59	78351	118531	0	0	0	0	157	1	0	1	1.43	4.1	7.84	0.57175	0	0	1	0	0	0	0	0	0	0	0	0	0	0	0	0	0	0	0	0	0	0	0	0	0
296	2009	1	1	1	0	0	0	0	41	144	82369	289296	0	0	0	0	126	1	0	0	1.18	6.26	15.47	0.782816	1	0	0	3	0	0	0	0	0	0	0	0	0	0	0	0	0	0	0	0	0	0	0	0	0
297	2009	1	1	1	0	0	0	0	56	112	112504	225008	0	0	0	0	141	1	0	0	1.47	3.93	7.12	0.539823	0	1	0	1	0	0	0	0	0	0	0	0	0	0	0	0	0	0	0	0	0	0	0	0	0
298	2009	1	1	1	0	0	0	0	53	43	106477	86387	0	0	0	0	29	1	0	0	1.66	3.63	5.28	0.413016	0	0	1	0	0	0	0	0	0	0	0	0	0	0	0	0	0	0	0	0	0	0	0	0	0
299	2009	1	1	1	0	0	0	0	5	65	10045	130585	0	0	0	0	89	1	0	0	1.23	5.68	12.62	0.733769	1	0	0	3	2	0	0	0	0	0	0	0	0	0	0	0	0	0	0	0	0	0	0	0	0
300	2009	1	1	1	0	0	0	0	83	115	166747	231035	0	0	0	0	152	1	0	0	1.51	3.84	7.2	0.523363	1	0	0	3	3	0	0	0	0	0	0	0	0	0	1	1	1	1	1	1	1	2	2	2	2
301	2009	1	1	1	0	0	0	0	69	18	138621	36162	0	0	0	0	117	1	0	0	4.63	3.61	1.74	-0.35873	0	0	1	0	-3	0	0	0	0	0	0	0	0	0	0	-1	-1	-1	-1	-1	-1	-1	-1	-2	-2
302	2009	1	1	1	0	0	0	0	126	119	253134	239071	0	0	0	0	160	1	0	1	2.63	3.2	2.66	0.00428829	0	0	1	0	-1	0	0	0	0	0	0	0	0	0	0	0	0	0	0	0	0	0	0	0	0
303	2009	1	1	1	0	0	0	0	78	29	156702	58261	0	0	0	0	44	1	0	0	2.89	3.22	2.42	-0.0672024	0	1	0	1	0	0	0	0	0	0	0	0	0	0	0	0	0	0	0	0	0	0	0	0	0
304	2009	1	1	1	0	0	0	0	80	50	160720	100450	0	0	0	0	5	1	0	0	2.25	3.27	3.15	0.126984	1	0	0	3	0	0	0	0	0	0	0	0	0	0	0	0	0	0	0	0	0	0	0	0	0
305	2009	1	1	1	0	0	0	0	37	57	74333	114513	0	0	0	0	88	1	0	0	1.36	4.46	9.17	0.626243	1	0	0	3	2	0	0	0	0	0	0	0	1	1	1	1	1	1	1	1	1	1	1	1	1
306	2009	1	1	1	0	0	0	0	106	91	212954	182819	0	0	0	0	175	1	0	0	4.74	3.67	1.7	-0.377265	0	0	1	0	-1	0	0	0	0	0	0	0	0	0	0	0	0	0	0	0	0	0	0	0	0
307	2009	1	1	1	0	0	0	0	44	30	88396	60270	0	0	0	0	91	1	0	0	3.23	3.46	2.11	-0.164336	0	1	0	1	0	0	0	0	0	0	0	0	0	0	0	0	0	0	0	0	0	0	0	0	0
308	2009	1	1	1	0	0	0	0	151	90	303359	180810	0	0	0	0	145	1	0	0	2.42	3.11	2.97	0.0765228	0	0	1	0	-1	0	0	0	0	0	0	0	-1	-1	-1	-1	-1	-1	-1	-1	-1	-1	-1	-1	-1
309	2009	1	1	1	0	0	0	0	178	49	357602	98441	0	0	0	0	153	1	0	1	2.45	2.23	2.84	0.0560506	0	0	1	0	1	0	0	0	0	0	1	1	1	1	1	1	1	1	1	1	1	1	1	1	1
310	2009	1	1	1	0	0	0	0	8	101	16072	202909	0	0	0	0	35	1	0	0	1.62	3.68	5.56	0.437428	1	0	0	3	-1	0	0	0	0	0	0	0	0	0	0	0	0	0	0	0	0	0	0	0	0
311	2009	1	1	1	0	0	0	0	64	73	128576	146657	0	0	0	0	76	1	0	0	1.22	5.76	12.94	0.742392	1	0	0	3	2	0	0	0	0	1	1	1	1	1	1	1	2	2	2	2	2	2	2	2	2
312	2009	1	1	1	0	0	0	0	62	98	124558	196882	0	0	0	0	23	1	0	0	1.58	3.73	5.57	0.453378	0	1	0	1	0	0	0	0	-1	-1	-1	-1	-1	-1	-1	-1	-1	-1	-1	-1	-1	-1	-1	-1	-1
313	2009	1	1	1	0	0	0	0	33	86	66297	172774	0	0	0	0	161	1	0	0	1.42	4.24	7.71	0.574524	1	0	0	3	1	0	0	0	0	0	0	0	0	0	0	0	0	0	0	0	0	0	1	1	1
314	2009	1	1	1	0	0	0	0	203	116	407827	233044	0	0	0	0	133	1	0	0	3.89	3.47	1.91	-0.266491	0	1	0	1	0	0	0	0	0	0	0	0	0	0	0	0	0	0	0	0	0	0	0	0	0
315	2009	1	1	1	0	0	0	0	55		110495	0	0	0	0	0	188	1	0	1	1.32	4.93	8.74	0.643159	1	0	0	3	2	0	0	0	0	0	0	0	0	0	0	0	0	0	0	0	0	0	0	1	1
316	2009	1	1	1	0	0	0	0	47	20	94423	40180	0	0	0	0	125	1	0	0	1.74	3.53	4.49	0.351995	1	0	0	3	0	0	0	0	0	0	0	0	0	0	0	0	0	0	0	0	0	0	0	0	0
317	2009	1	1	1	0	0	0	0	133	76	267197	152684	0	0	0	0	28	1	0	1	2.84	3.21	2.4	-0.064554	0	0	1	0	0	0	0	0	0	0	0	0	0	0	0	0	0	0	0	0	0	0	0	0	0
318	2009	1	1	1	0	0	0	0	36	137	72324	275233	0	0	0	0	18	1	0	0	1.22	5.76	12.94	0.742392	0	1	0	1	-1	0	0	0	0	0	0	0	0	0	0	0	0	0	0	0	0	0	0	0	0
319	2009	1	1	1	0	0	0	0	144	41	289296	82369	0	0	0	0	132	1	0	0	3.48	3.37	2.07	-0.195735	0	0	1	0	-2	0	0	0	0	0	0	0	0	0	0	0	0	0	0	0	0	0	0	0	0
320	2009	1	1	1	0	0	0	0	59	39	118531	78351	0	0	0	0	32	1	0	0	3.25	3.43	2.1	-0.168498	1	0	0	3	1	0	0	0	0	0	0	0	0	0	0	0	0	0	0	0	0	0	0	0	0
321	2009	1	1	1	0	0	0	0	43	56	86387	112504	0	0	0	0	64	1	0	0	1.63	3.7	5.47	0.430682	0	1	0	1	0	0	0	0	0	0	0	0	0	0	0	0	0	0	0	0	0	0	0	0	0
322	2009	1	1	1	0	0	0	0	112	53	225008	106477	0	0	0	0	4	1	0	0	4.82	3.5	1.72	-0.373926	0	0	1	0	0	0	0	0	0	0	0	0	0	0	0	0	0	0	0	0	0	0	0	0	0
323	2009	1	1	1	0	0	0	0	115	5	231035	10045	0	0	0	0	166	1	0	1	4.09	3.31	1.89	-0.284602	1	0	0	3	1	0	0	0	0	0	0	0	0	0	0	0	0	0	0	0	0	0	0	0	0
324	2009	1	1	1	0	0	0	0	65	83	130585	166747	0	0	0	0	34	1	0	1	5.57	3.65	1.63	-0.433964	0	0	1	0	1	0	0	0	0	0	0	0	0	0	0	0	0	0	0	0	1	1	1	1	1
325	2009	1	1	1	0	0	0	0	119	69	239071	138621	0	0	0	0	158	1	0	0	1.5	3.98	6.69	0.51719	0	1	0	1	0	0	0	0	0	0	0	0	0	0	0	0	0	0	0	0	0	0	0	0	0
326	2009	1	1	1	0	0	0	0	18	126	36162	253134	0	0	0	0	190	1	0	0	1.22	5.81	12.37	0.738831	1	0	0	3	2	0	0	0	0	0	0	0	0	0	0	0	0	0	0	0	0	0	0	0	0
327	2009	1	1	1	0	0	0	0	50	78	100450	156702	0	0	0	0	67	1	0	0	1.82	3.52	4.3	0.316892	1	0	0	3	1	0	0	0	0	0	0	0	0	0	0	0	0	0	0	0	0	0	0	0	0
328	2009	1	1	1	0	0	0	0	29	80	58261	160720	0	0	0	0	183	1	0	0	1.55	3.87	5.96	0.477376	1	0	0	3	1	0	0	0	0	0	0	0	0	1	1	1	1	1	1	1	1	1	1	1	1
329	2009	1	1	1	0	0	0	0	57	37	114513	74333	0	0	0	0	8	1	0	0	1.59	3.84	5.54	0.448425	1	0	0	3	2	0	0	0	0	0	0	0	0	0	0	0	0	0	0	0	0	0	1	1	1
330	2009	1	1	1	0	0	0	0	91	106	182819	212954	0	0	0	0	185	1	0	1	2.11	3.35	3.27	0.168123	0	1	0	1	-1	0	0	0	0	0	0	0	0	0	0	0	0	0	0	0	0	0	0	0	0
331	2009	1	1	1	0	0	0	0	151	44	303359	88396	0	0	0	0	29	1	0	0	2.54	3.29	2.69	0.0219536	0	1	0	1	0	0	0	0	0	0	0	0	0	0	0	0	0	0	0	0	0	0	0	0	0
332	2009	1	1	1	0	0	0	0	30	90	60270	180810	0	0	0	0	179	1	0	0	1.6	3.69	5.65	0.448009	1	0	0	3	1	0	0	1	1	1	1	1	1	1	1	1	1	1	1	1	1	1	1	1	1
333	2009	1	1	1	0	0	0	0	8	178	16072	357602	0	0	0	0	161	1	0	0	1.33	4.76	9.14	0.642471	0	1	0	1	-1	0	0	0	0	0	0	0	0	0	0	0	0	0	0	0	0	0	0	0	0
334	2009	1	1	1	0	0	0	0	49	101	98441	202909	0	0	0	0	41	1	0	0	2.26	3.31	3.06	0.11568	1	0	0	3	1	0	0	0	0	0	0	0	0	0	0	0	0	0	0	0	0	0	0	0	0
335	2009	1	1	1	0	0	0	0	62	64	124558	128576	0	0	0	0	64	1	0	0	2.85	3.29	2.39	-0.0675328	0	0	1	0	0	0	0	0	0	0	0	0	0	0	0	0	0	0	0	0	0	0	0	0	0
336	2009	1	1	1	0	0	0	0	73	98	146657	196882	0	0	0	0	91	1	0	0	2.28	3.29	3.06	0.111799	1	0	0	3	0	0	0	0	0	0	0	0	0	0	0	0	0	0	0	0	0	0	0	0	0
337	2009	1	1	1	0	0	0	0	203	33	407827	66297	0	0	0	0	158	1	0	0	6.6	3.83	1.52	-0.50638	0	0	1	0	-1	0	0	0	0	0	-1	-1	-1	-1	-1	-1	-1	-1	-1	-1	-1	-1	-1	-1	-1
338	2009	1	1	1	0	0	0	0	86	116	172774	233044	0	0	0	0	32	1	0	1	2.07	3.37	3.48	0.195735	0	0	1	0	-1	0	0	0	0	0	0	0	0	0	0	0	0	0	0	0	0	0	0	0	0
339	2009	1	1	1	0	0	0	0	47	55	94423	110495	0	0	0	0	140	1	0	0	2.51	3.23	2.75	0.03477	0	1	0	1	1	0	0	0	0	0	0	0	0	0	0	0	0	0	0	0	0	0	0	0	0
340	2009	1	1	1	0	0	0	0		20	0	40180	0	0	0	0	106	1	0	1	2.24	3.32	3.11	0.124885	0	0	1	0	-1	0	0	0	0	0	0	0	0	0	0	0	0	0	0	0	0	0	0	0	-1
341	2009	1	1	1	0	0	0	0	36	133	72324	267197	0	0	0	0	117	1	0	0	1.44	4.19	7.38	0.558943	1	0	0	3	2	0	0	0	0	0	0	0	0	0	0	0	0	0	0	0	0	0	0	0	0
342	2009	1	1	1	0	0	0	0	76	137	152684	275233	0	0	0	0	145	1	0	0	1.37	4.43	8.79	0.616161	1	0	0	3	0	0	0	0	0	0	0	0	0	0	0	0	0	0	0	0	0	0	0	0	0
343	2009	1	1	1	0	0	0	0	59	144	118531	289296	0	0	0	0	67	1	0	0	1.35	4.61	8.5	0.623094	1	0	0	3	1	0	0	0	0	0	0	0	0	0	0	0	0	0	0	0	0	0	0	0	0
344	2009	1	1	1	0	0	0	0	41	39	82369	78351	0	0	0	0	77	1	0	1	2.43	3.26	2.86	0.0618723	1	0	0	3	0	0	0	0	0	0	0	0	0	0	0	0	0	0	0	0	0	0	0	0	1
345	2009	1	1	1	0	0	0	0	112	43	225008	86387	0	0	0	0	184	1	0	0	3.91	3.34	1.94	-0.259709	1	0	0	3	1	0	0	0	0	0	0	0	0	0	0	0	0	0	0	0	0	0	0	0	0
346	2009	1	1	1	0	0	0	0	56	53	112504	106477	0	0	0	0	44	1	0	0	2.49	3.26	2.77	0.0405956	0	0	1	0	0	0	0	0	0	0	0	0	0	0	0	0	0	0	0	0	0	0	0	0	0
347	2009	1	1	1	0	0	0	0	65	115	130585	231035	0	0	0	0	193	1	0	1	2.49	3.18	2.82	0.0469965	1	0	0	3	-1	0	0	0	0	0	0	0	0	0	0	0	0	0	0	0	0	0	0	0	0
348	2009	1	1	1	0	0	0	0	5	83	10045	166747	0	0	0	0	132	1	0	0	1.79	3.55	4.41	0.331902	1	0	0	3	1	0	0	0	0	0	0	0	0	0	0	0	0	0	1	1	1	1	1	1	1
349	2009	1	1	1	0	0	0	0	18	119	36162	239071	0	0	0	0	23	1	0	0	1.44	4.07	7.58	0.562518	1	0	0	3	3	0	0	0	0	0	0	1	1	1	1	1	1	1	1	1	1	1	1	1	1
350	2009	1	1	1	0	0	0	0	69	126	138621	253134	0	0	0	0	126	1	0	0	1.77	3.56	4.5	0.34275	1	0	0	3	1	0	0	0	1	1	1	1	1	1	1	1	1	1	1	1	1	1	1	1	1
351	2009	1	1	1	0	0	0	0	29	50	58261	100450	0	0	0	0	2	1	0	0	1.69	3.52	5.05	0.393696	1	0	0	3	0	0	0	0	0	0	0	0	0	0	0	0	0	0	0	0	0	0	0	0	0
352	2009	1	1	1	0	0	0	0	78	80	156702	160720	0	0	0	0	6	1	0	0	2.27	3.24	3.11	0.118985	1	0	0	3	2	0	0	0	0	0	0	0	0	0	0	0	0	0	0	1	1	1	1	1	1
353	2009	1	1	1	0	0	0	0	91	57	182819	114513	0	0	0	0	138	1	0	1	5.42	3.79	1.61	-0.436616	0	1	0	1	-1	0	0	0	0	0	0	0	0	0	0	0	0	0	0	0	0	0	0	-1	-1
354	2009	1	1	1	0	0	0	0	37	106	74333	212954	0	0	0	0	76	1	0	0	1.5	3.92	6.76	0.518738	1	0	0	3	-1	0	0	0	0	0	0	0	0	0	0	0	0	0	0	0	0	0	0	0	0
355	2009	1	1	1	0	0	0	0	44	151	88396	303359	0	0	0	0	185	1	0	0	1.48	3.92	7.07	0.534233	1	0	0	3	1	0	0	0	0	0	0	0	0	0	0	0	0	0	0	0	0	0	0	0	0
356	2009	1	1	1	0	0	0	0	90	30	180810	60270	0	0	0	0	126	1	0	1	3.78	3.46	1.94	-0.250914	0	0	1	0	-2	0	0	0	0	0	0	0	0	0	0	0	0	-1	-1	-1	-1	-1	-1	-1	-1
357	2009	1	1	1	0	0	0	0	178	8	357602	16072	0	0	0	0	175	1	0	1	4.19	3.46	1.86	-0.298971	0	1	0	1	-1	0	0	0	0	0	0	0	0	0	0	0	0	0	0	0	0	0	0	0	0
358	2009	1	1	1	0	0	0	0	101	49	202909	98441	0	0	0	0	18	1	0	0	1.85	3.44	4.21	0.303011	1	0	0	3	1	0	0	0	0	0	0	0	0	0	0	0	0	0	1	1	1	1	1	1	1
359	2009	1	1	1	0	0	0	0	64	62	128576	124558	0	0	0	0	26	1	0	0	1.49	4.1	6.49	0.517058	0	1	0	1	0	0	0	0	0	0	0	0	0	0	0	0	0	0	0	0	0	0	0	0	0
360	2009	1	1	1	0	0	0	0	98	73	196882	146657	0	0	0	0	183	1	0	1	1.86	3.52	4.06	0.291329	0	0	1	0	-1	0	0	0	0	0	0	0	0	0	0	0	0	-1	-1	-1	-1	-1	-1	-1	-1
361	2009	1	1	1	0	0	0	0	33	203	66297	407827	0	0	0	0	4	1	0	0	1.2	6.39	12.98	0.756292	0	1	0	1	0	0	0	0	0	0	0	0	0	0	0	0	0	0	0	-1	-1	-1	-1	-1	-1
362	2009	1	1	1	0	0	0	0	116	86	233044	172774	0	0	0	0	34	1	0	0	1.94	3.46	3.77	0.250212	0	0	1	0	1	0	0	0	1	1	1	1	1	1	1	1	1	1	1	1	1	1	1	1	1
363	2009	1	1	1	0	0	0	0	55	47	110495	94423	0	0	0	0	88	1	0	1	1.73	3.55	4.82	0.370566	1	0	0	3	-1	0	0	0	0	0	0	0	0	0	0	0	0	0	0	0	0	0	0	-1	-1
364	2009	1	1	1	0	0	0	0	20		40180	0	0	0	0	0	133	1	0	0	1.33	4.82	8.86	0.639013	1	0	0	3	2	0	0	0	0	0	0	0	0	0	0	0	0	0	0	0	0	0	0	0	0
365	2009	1	1	1	0	0	0	0	133	36	267197	72324	0	0	0	0	125	1	0	1	3.57	3.36	2.03	-0.212499	0	0	1	0	-2	0	0	0	0	0	0	0	0	0	0	0	0	0	0	0	0	0	0	0	0
366	2009	1	1	1	0	0	0	0	137	76	275233	152684	0	0	0	0	141	1	0	0	3.06	3.27	2.3	-0.107985	0	0	1	0	0	0	0	0	0	0	0	0	0	0	0	0	0	0	0	0	0	0	0	0	0
367	2009	1	1	1	0	0	0	0	144	59	289296	118531	0	0	0	0	35	1	0	0	2.88	3.26	2.4	-0.0694444	0	0	1	0	0	0	0	0	0	0	0	0	0	0	0	0	0	0	0	0	0	0	0	0	0
368	2009	1	1	1	0	0	0	0	39	41	78351	82369	0	0	0	0	89	1	0	0	1.51	3.94	6.64	0.511649	1	0	0	3	3	0	1	1	1	1	1	1	1	1	1	1	1	2	2	3	3	3	3	3	3
369	2009	1	1	1	0	0	0	0	43	112	86387	225008	0	0	0	0	5	1	0	0	1.41	4.28	8.18	0.58697	1	0	0	3	1	0	0	0	0	0	0	1	1	1	1	1	1	1	1	1	1	1	1	1	1
370	2009	1	1	1	0	0	0	0	53	56	106477	112504	0	0	0	0	179	1	0	0	1.54	3.82	6.35	0.49187	1	0	0	3	0	0	0	0	0	0	0	0	0	0	0	0	0	0	0	1	1	1	1	1	1
371	2009	1	1	1	0	0	0	0	115	65	231035	130585	0	0	0	0	9	1	0	1	1.72	3.51	4.99	0.380995	0	1	0	1	0	1	1	1	1	1	1	1	1	1	1	1	1	1	1	1	1	0	0	0	0
372	2009	1	1	1	0	0	0	0	83	5	166747	10045	0	0	0	0	157	1	0	0	2.41	3.25	2.89	0.068917	0	0	1	0	0	0	0	0	0	0	0	0	0	0	0	0	0	0	0	0	0	0	0	0	0
373	2009	1	1	1	0	0	0	0	119	18	239071	36162	0	0	0	0	28	1	0	0	3.09	3.25	2.29	-0.113057	0	0	1	0	0	0	0	0	0	0	0	0	0	0	0	0	0	0	0	0	0	0	0	0	0
374	2009	1	1	1	0	0	0	0	126	69	253134	138621	0	0	0	0	153	1	0	1	2.47	3.3	2.77	0.0438475	0	0	1	0	-2	0	0	0	0	0	0	0	0	0	0	0	0	0	0	0	0	0	0	0	0
375	2009	1	1	1	0	0	0	0	50	29	100450	58261	0	0	0	0	188	1	0	0	2.47	3.24	2.82	0.0502484	0	1	0	1	1	0	0	0	0	0	0	0	0	0	0	0	0	0	0	0	0	0	0	0	0
376	2009	1	1	1	0	0	0	0	80	78	160720	156702	0	0	0	0	160	1	0	0	2.08	3.26	3.55	0.199079	0	0	1	0	-1	0	0	0	0	0	-1	-1	-1	-1	-1	-1	-1	-2	-2	-2	-2	-2	-2	-2	-2
377	2009	1	1	1	0	0	0	0	57	91	114513	182819	0	0	0	0	166	1	0	0	1.22	6	12.29	0.738305	1	0	0	3	0	0	0	0	0	0	0	0	0	0	0	0	0	0	0	0	0	0	0	0	0
378	2009	1	1	1	0	0	0	0	106	37	212954	74333	0	0	0	0	190	1	0	0	2.61	3.27	2.64	0.00435388	0	1	0	1	0	0	0	0	0	0	0	0	0	0	0	0	0	0	0	0	0	0	0	0	0
379	2009	1	1	1	0	0	0	0	151	30	303359	60270	1	0	0	0	138	1	0	0	5.3	3.84	1.63	-0.424818	0	0	1	0	0	0	1	1	1	1	1	1	0	0	0	0	0	0	0	0	0	0	0	0	0
380	2009	1	1	1	0	0	0	0	44	90	88396	180810	0	0	0	0	44	1	0	0	1.69	3.5	5.28	0.402322	0	0	1	0	0	0	0	0	0	0	0	0	0	0	0	0	0	0	0	0	0	0	0	0	0
381	2009	1	1	1	0	0	0	0	8	49	16072	98441	0	0	0	0	126	1	0	0	1.78	3.39	4.82	0.354329	1	0	0	3	2	0	0	1	1	1	1	1	1	1	1	1	1	1	1	1	1	1	1	1	1
382	2009	1	1	1	0	0	0	0	178	101	357602	202909	0	0	0	0	89	1	0	1	3.31	3.26	2.17	-0.158715	0	1	0	1	0	0	0	0	0	0	0	0	0	0	0	0	0	0	0	0	0	0	0	0	0
383	2009	1	1	1	0	0	0	0	62	73	124558	146657	0	0	0	0	184	1	0	0	1.93	3.47	3.85	0.258394	1	0	0	3	1	0	0	0	0	0	0	0	0	0	0	0	0	0	0	0	0	0	0	0	0
384	2009	1	1	1	0	0	0	0	64	98	128576	196882	0	0	0	0	18	1	0	0	1.58	3.87	5.86	0.462263	1	0	0	3	0	0	0	0	0	0	0	0	0	0	0	0	0	0	0	0	0	0	0	0	0
385	2009	1	1	1	0	0	0	0	59	41	118531	82369	1	0	0	0	8	1	0	0	2.21	3.28	3.26	0.14574	1	0	0	3	0	0	0	0	0	0	0	0	0	0	0	0	0	0	0	0	0	0	0	0	0
386	2009	1	1	1	0	0	0	0	144	39	289296	78351	1	0	0	0	140	1	0	0	6.92	4.15	1.47	-0.535763	0	0	1	0	-1	0	0	0	0	0	0	0	0	0	0	0	0	0	0	0	0	0	0	0	0
387	2009	1	1	1	0	0	0	0	112	56	225008	112504	0	0	0	0	183	1	0	0	2.37	3.26	3	0.0886076	0	1	0	1	0	0	0	0	0	0	0	0	0	0	0	0	0	0	0	0	0	0	0	0	0
388	2009	1	1	1	0	0	0	0	43	53	86387	106477	0	0	0	0	28	1	0	0	1.95	3.41	3.95	0.259656	0	0	1	0	0	0	0	0	0	0	0	0	0	0	0	0	0	0	0	0	0	0	0	0	0
389	2009	1	1	1	0	0	0	0	65	5	130585	10045	0	0	0	0	179	1	0	1	4.44	3.49	1.81	-0.327261	0	0	1	0	0	0	0	0	0	0	0	0	0	0	0	0	0	0	0	0	0	0	0	0	0
390	2009	1	1	1	0	0	0	0	115	83	231035	166747	0	0	0	0	29	1	0	1	3.06	3.29	2.32	-0.104237	0	0	1	0	-1	0	0	0	0	0	-1	-1	-1	-1	-1	-1	-1	-1	-1	-1	-1	-1	-1	-1	-1
391	2009	1	1	1	0	0	0	0	203	86	407827	172774	0	0	0	0	76	1	0	0	3.61	3.39	2.03	-0.215603	0	0	1	0	-1	0	0	0	0	0	0	0	0	0	0	0	-1	-1	-1	-1	-1	-1	-1	-1	-1
392	2009	1	1	1	0	0	0	0	33	116	66297	233044	0	0	0	0	141	1	0	0	1.53	3.97	6.44	0.498315	0	1	0	1	0	0	0	0	0	0	0	0	0	0	0	0	0	0	0	0	0	0	0	0	0
393	2009	1	1	1	0	0	0	0	47		94423	0	0	1	0	0	34	1	0	0	1.32	1.88	9.63	0.653734	1	0	0	3	1	0	0	0	0	0	0	0	0	0	0	0	0	0	0	1	1	1	1	1	1
394	2009	1	1	1	0	0	0	0	55	20	110495	40180	0	0	0	0	185	1	0	1	1.43	4.32	7.78	0.570766	1	0	0	3	0	0	0	0	0	0	0	0	0	0	0	0	0	0	0	0	0	0	-1	-1	-1
395	2009	1	1	1	0	0	0	0	36	76	72324	152684	1	0	0	0	77	1	0	0	2.04	3.18	3.87	0.231798	1	0	0	3	0	0	0	0	0	0	0	0	0	0	0	0	0	0	0	0	0	0	0	0	0
396	2009	1	1	1	0	0	0	0	133	137	267197	275233	0	1	0	0	23	1	0	1	1.73	3.57	4.82	0.370566	1	0	0	3	0	0	0	0	0	-1	-1	-1	-1	-1	-1	-1	-1	-1	-1	-1	-1	-1	-1	-1	-1
397	2009	1	1	1	0	0	0	0	18	69	36162	138621	1	0	0	0	193	1	0	0	1.41	4.33	8.4	0.590172	0	1	0	1	0	0	0	0	0	0	0	0	0	0	0	0	0	0	0	0	0	0	0	0	0
398	2009	1	1	1	0	0	0	0	119	126	239071	253134	0	1	0	0	91	1	0	0	1.48	4.01	6.92	0.531167	1	0	0	3	0	0	0	0	0	0	0	0	0	0	0	0	0	0	0	0	0	0	0	0	0
399	2009	1	1	1	0	0	0	0	29	78	58261	156702	0	0	0	0	117	1	0	0	1.6	3.63	6.08	0.460526	1	0	0	3	0	0	0	0	0	0	0	0	0	0	0	0	0	0	0	0	0	0	0	0	0
400	2009	1	1	1	0	0	0	0	50	80	100450	160720	0	0	0	0	41	1	0	0	1.65	3.58	5.55	0.42588	1	0	0	3	2	0	0	0	0	0	0	0	0	0	0	0	0	0	0	0	0	0	0	0	0
401	2009	1	1	1	0	0	0	0	91	37	182819	74333	0	0	0	0	175	1	0	1	3.55	3.26	2.11	-0.192244	0	0	1	0	-1	0	0	0	0	0	0	0	0	0	0	0	0	0	0	0	0	0	0	-1	-1
402	2009	1	1	1	0	0	0	0	57	106	114513	212954	1	0	0	0	9	1	0	0	1.38	4.51	8.05	0.600414	1	0	0	3	2	0	0	0	0	0	0	0	0	0	0	0	0	0	0	0	0	0	0	0	0
403	2009	1	1	1	0	0	0	0	86	33	172774	66297	0	1	0	0	5	1	0	1	2.24	3.09	3.37	0.149693	1	0	0	3	0	0	0	0	0	0	0	0	0	0	0	0	0	0	0	0	0	0	0	0	0
404	2009	1	1	1	0	0	0	0	116	203	233044	407827	0	1	0	0	153	1	0	0	1.32	5	9.14	0.648167	1	0	0	3	0	0	0	0	0	0	0	0	0	0	0	0	0	0	0	0	0	0	0	0	0
405	2009	1	1	1	0	0	0	0		55	0	110495	1	0	0	0	4	1	0	1	3.78	3.38	1.97	-0.243064	0	0	1	0	-1	0	0	0	0	0	0	0	0	0	0	0	0	0	0	0	0	0	0	0	0
406	2009	1	1	1	0	0	0	0	20	47	40180	94423	0	0	0	0	166	1	0	0	2.22	3.35	3.14	0.131979	0	0	1	0	-2	0	0	0	0	0	0	0	0	0	0	0	0	0	0	0	0	0	0	0	0
407	2009	1	1	1	0	0	0	0	76	133	152684	267197	0	0	0	0	88	1	0	0	1.5	3.82	7.13	0.526414	1	0	0	3	0	0	0	0	0	0	0	0	0	0	0	0	0	0	0	0	0	0	0	0	0
408	2009	1	1	1	0	0	0	0	137	36	275233	72324	1	1	0	0	41	1	0	0	2.64	3.21	2.66	0.00284803	1	0	0	3	1	0	0	0	0	0	0	0	0	0	0	0	0	0	0	0	0	0	0	0	0
409	2009	1	1	1	0	0	0	0	69	119	138621	239071	0	0	0	0	175	1	0	0	2.47	3.21	2.88	0.0576361	1	0	0	3	0	0	0	0	0	0	0	0	0	0	0	0	0	0	0	0	0	0	0	0	0
410	2009	1	1	1	0	0	0	0	126	18	253134	36162	1	1	0	0	125	1	0	1	3.86	3.43	1.94	-0.256397	1	0	0	3	1	0	0	0	0	0	1	1	1	1	1	1	1	1	1	1	1	1	1	1	1
411	2009	1	1	1	0	0	0	0	78	50	156702	100450	0	0	0	0	158	1	0	0	2.34	3.21	3.05	0.0994816	0	0	1	0	-2	0	0	0	0	0	0	0	0	0	0	0	0	0	0	0	0	0	0	0	0
412	2009	1	1	1	0	0	0	0	80	29	160720	58261	1	1	0	0	157	1	0	0	2.87	3.24	2.44	-0.061404	0	0	1	0	-1	0	0	0	0	0	0	0	0	0	0	0	0	0	0	0	0	0	0	-1	-1
413	2009	1	1	1	0	0	0	0	37	57	74333	114513	1	1	0	0	161	1	0	0	2.62	3.31	2.64	0.00289151	0	0	1	0	-3	0	0	0	0	0	0	0	0	0	0	0	0	-1	-1	-1	-1	-1	-1	-1	-2
414	2009	1	1	1	0	0	0	0	106	91	212954	182819	1	1	0	0	32	1	0	0	1.79	3.49	4.37	0.329826	1	0	0	3	1	0	0	0	0	0	0	0	0	0	0	0	0	0	0	0	0	0	0	0	0
415	2009	1	1	1	0	0	0	0	30	44	60270	88396	1	0	0	0	35	1	0	0	2.17	2.59	4.59	0.242965	0	0	1	0	-3	0	0	0	0	0	0	0	0	0	0	0	0	-1	-1	-1	-1	-1	-1	-1	-1
416	2009	1	1	1	0	0	0	0	90	151	180810	303359	0	1	0	0	26	1	0	1	1.31	5.06	10.22	0.665511	0	0	1	0	0	0	0	0	0	0	0	0	0	0	0	0	0	0	0	0	0	0	0	0	0
417	2009	1	1	1	0	0	0	0	49	178	98441	357602	0	1	0	0	67	1	0	0	1.22	5.93	13.43	0.745212	1	0	0	3	2	0	0	0	0	0	0	0	0	0	0	0	0	0	0	0	0	0	0	0	0
418	2009	1	1	1	0	0	0	0	101	8	202909	16072	0	0	0	0	2	1	0	0	2.96	3.35	2.35	-0.0876941	0	0	1	0	-1	0	0	0	0	0	0	0	0	0	0	0	0	0	0	0	0	0	0	0	0
419	2009	1	1	1	0	0	0	0	73	64	146657	128576	1	1	0	0	6	1	0	0	2.99	3.27	2.35	-0.0910838	1	0	0	3	1	0	0	0	0	0	0	0	0	0	0	0	0	0	0	0	0	0	0	0	0
420	2009	1	1	1	0	0	0	0	98	62	196882	124558	1	1	0	0	152	1	0	1	1.92	3.5	3.78	0.256283	0	1	0	1	2	1	1	1	1	1	1	1	2	2	2	2	2	2	2	2	2	2	2	3	3
421	2009	1	1	1	0	0	0	0	41	144	82369	289296	1	1	0	0	190	1	0	1	1.54	3.83	6.48	0.49503	0	0	1	0	0	0	0	0	0	0	0	0	0	0	0	0	0	0	0	0	0	0	0	0	0
422	2009	1	1	1	0	0	0	0	39	59	78351	118531	1	1	0	0	188	1	0	0	1.53	4.03	5.94	0.485245	0	0	1	0	-1	0	0	0	0	0	0	-1	-1	-1	-1	-1	-1	-1	-1	-1	-1	-1	-1	-1	-1
423	2009	1	1	1	0	0	0	0	56	43	112504	86387	1	0	0	0	106	1	0	0	3.62	3.37	2.04	-0.213953	0	1	0	1	0	0	0	0	0	0	0	0	0	0	0	0	0	0	0	0	0	0	1	1	1
424	2009	1	1	1	0	0	0	0	53	112	106477	225008	1	0	0	0	193	1	0	0	1.84	3.58	4.14	0.301932	1	0	0	3	1	0	0	0	0	0	0	0	0	0	0	0	0	0	0	1	1	1	1	1	1
425	2009	1	1	1	0	0	0	0	5	115	10045	231035	1	1	0	0	64	1	0	0	1.5	3.98	6.91	0.521949	1	0	0	3	1	0	0	0	0	0	0	0	0	0	0	0	0	0	0	0	0	0	0	0	0
426	2009	1	1	1	0	0	0	0	83	65	166747	130585	1	1	0	0	160	1	0	0	1.79	3.51	4.52	0.33742	0	0	1	0	0	0	0	0	0	0	0	0	0	0	0	0	0	0	0	0	0	0	0	0	0
427	2009	1	2	0	1	0	0	0	83	33	166747	66297	0	0	0	0	41	1	0	0	1.66	3.55	5.58	0.423198	1	0	0	3	1	0	0	0	0	0	0	0	0	0	0	0	0	0	0	0	0	0	0	0	0
428	2009	1	2	0	1	0	0	0	26	73	52234	146657	0	0	0	0	190	1	0	1	1.44	4.18	7.61	0.563038	1	0	0	3	2	0	0	0	0	0	0	0	0	0	0	0	0	0	1	1	1	1	1	1	1
429	2009	1	2	0	1	0	0	0	30	16	60270	32144	0	0	0	0	77	1	0	0	2.34	3.23	3.07	0.101618	0	0	1	0	0	0	0	0	0	0	0	0	0	0	0	0	0	0	0	0	0	1	1	1	1
430	2009	1	2	0	1	0	0	0	69	8	138621	16072	0	0	0	0	185	1	0	0	4.72	3.61	1.75	-0.359564	1	0	0	3	0	0	0	0	0	0	0	0	0	0	0	0	0	0	0	0	0	0	0	0	0
431	2009	1	2	0	1	0	0	0	39	68	78351	136612	0	0	0	0	88	1	0	0	1.7	3.78	4.84	0.381624	0	1	0	1	1	0	0	0	0	0	0	0	0	0	0	0	0	0	0	0	0	0	0	0	0
432	2009	1	2	0	1	0	0	0	46	59	92414	118531	0	0	0	0	34	1	0	0	2.22	3.27	3.26	0.143702	1	0	0	3	-2	0	0	0	-1	-1	-1	-1	-1	-1	-1	-1	-1	-1	-1	-1	-1	-1	-1	-1	-1
433	2009	1	2	0	1	0	0	0	43	57	86387	114513	0	0	0	0	103	1	0	0	3.23	3.3	2.22	-0.140853	1	0	0	3	1	0	0	0	0	0	0	0	0	0	0	0	0	0	0	0	0	0	0	0	0
434	2009	1	2	0	1	0	0	0	49	53	98441	106477	0	0	0	0	47	1	0	0	1.66	3.74	5.06	0.404781	1	0	0	3	0	0	0	1	1	0	0	0	0	0	0	0	0	0	0	0	0	0	0	0	0
435	2009	1	2	0	1	0	0	0	86	5	172774	10045	0	0	0	0	178	1	0	1	4.07	3.4	1.92	-0.275133	0	1	0	1	0	0	0	0	-1	-1	-1	-1	-1	-1	-1	-1	-1	-1	-1	-1	-1	-1	-1	-1	-1
436	2009	1	2	0	1	0	0	0	47	18	94423	36162	0	0	0	0	161	1	0	0	2.67	3.19	2.68	0.00139751	1	0	0	3	0	0	0	1	1	1	1	1	1	1	1	1	1	1	1	1	1	1	1	1	1
437	2009	1	2	0	1	0	0	0	32	113	64288	227017	0	0	0	0	50	1	0	0	1.27	5.28	12.73	0.708847	1	0	0	3	0	0	0	0	0	0	0	0	0	0	0	0	0	0	0	0	0	0	0	0	0
438	2009	1	2	0	1	0	0	0	64	29	128576	58261	0	0	0	0	29	1	0	0	1.74	3.54	4.89	0.370214	1	0	0	3	1	0	0	0	0	0	0	0	0	0	0	0	0	0	0	0	0	0	0	0	0
439	2009	1	2	0	1	0	0	0	37	44	74333	88396	0	0	0	0	121	1	0	0	1.8	3.53	4.51	0.333826	0	1	0	1	-1	0	0	0	0	0	0	0	0	0	0	0	0	0	0	0	0	0	0	0	0
440	2009	1	2	0	1	0	0	0	50	25	100450	50225	0	0	0	0	26	1	0	0	2.94	3.16	2.47	-0.0647222	0	0	1	0	0	0	0	0	0	0	0	0	0	0	0	0	0	0	0	0	0	0	0	0	0
441	2009	1	2	0	1	0	0	0	76	55	152684	110495	0	0	0	0	37	1	0	0	2.87	3.2	2.49	-0.0531744	1	0	0	3	-1	0	0	0	0	0	0	0	0	0	0	0	0	0	0	0	0	0	0	0	0
442	2009	1	2	0	1	0	0	0	7	36	14063	72324	0	0	0	0	6	1	0	0	1.62	3.87	5.39	0.431755	0	1	0	1	1	0	0	0	0	0	0	0	0	0	0	0	0	0	0	0	0	0	0	0	0
443	2009	1	3	0	0	1	0	0	5	86	10045	172774	0	0	0	0	147	1	0	0	1.34	4.8	9.44	0.640336	1	0	0	3	1	0	0	0	0	0	0	0	0	0	0	0	0	0	0	0	0	0	0	0	0
444	2009	1	3	0	0	1	0	-1	18	47	36162	94423	0	0	0	0	175	1	0	0	1.45	4.18	7.42	0.554884	0	1	0	1	-1	0	0	0	0	0	0	0	0	0	0	0	0	0	0	0	0	0	0	0	0
445	2009	1	3	0	0	1	0	-1	113	32	227017	64288	0	0	0	0	166	1	0	0	5.42	3.53	1.68	-0.410736	0	0	1	0	-1	0	0	0	0	0	0	0	0	0	0	0	0	0	0	0	0	0	0	1	1
446	2009	1	3	0	0	1	0	-1	29	64	58261	128576	0	0	0	0	126	1	0	0	2.23	3.26	3.23	0.138833	1	0	0	3	2	0	1	1	1	1	1	1	1	1	1	1	1	1	1	1	1	1	1	1	1
447	2009	1	3	0	0	1	0	0	44	37	88396	74333	0	0	0	0	179	1	0	0	2.31	3.26	3.09	0.109276	1	0	0	3	2	0	0	0	1	1	1	1	1	1	1	1	1	1	1	1	1	1	1	1	1
448	2009	1	3	0	0	1	0	2	25	50	50225	100450	0	0	0	0	35	1	0	0	1.58	3.74	6.17	0.470837	1	0	0	3	1	0	0	0	0	0	0	0	0	0	0	0	0	0	0	0	0	0	0	0	0
449	2009	1	3	0	0	1	0	-1	55	76	110495	152684	0	0	0	0	23	1	0	1	1.47	4.17	7.12	0.539823	0	0	1	0	-2	0	0	0	0	0	0	0	0	0	0	1	1	1	1	1	1	1	1	1	1
450	2009	1	3	0	0	1	0	0	36	7	72324	14063	0	0	0	0	64	1	0	0	2.4	3.26	2.95	0.0776836	0	0	1	0	0	0	0	0	0	0	0	0	0	0	0	0	0	0	0	0	0	0	0	0	0
451	2009	1	3	0	0	1	0	1	16	30	32144	60270	0	0	0	0	94	1	0	0	1.83	3.45	4.41	0.319691	0	1	0	1	0	0	0	0	0	0	0	0	0	0	0	0	0	0	0	0	0	0	0	0	0
452	2009	1	3	0	0	1	0	-1	8	69	16072	138621	0	0	0	0	30	1	0	0	1.23	5.83	12.78	0.734761	1	0	0	3	1	1	1	1	1	1	1	1	1	1	1	1	1	1	1	1	1	1	1	1	1
453	2009	1	3	0	0	1	0	-3	73	26	146657	52234	0	0	0	0	141	1	0	0	2.59	3.3	2.67	0.0115686	0	1	0	1	0	0	0	0	0	0	0	0	0	0	0	0	0	0	0	0	0	0	0	0	0
454	2009	1	3	0	0	1	0	0	68	39	136612	78351	0	0	0	0	8	1	0	0	2	3.48	3.63	0.224518	1	0	0	3	2	0	0	0	0	0	0	0	0	0	1	1	1	1	1	2	2	2	2	2	2
455	2009	1	3	0	0	1	0	-1	46	59	92414	118531	0	0	0	0	2	1	0	0	1.76	3.61	4.6	0.350791	0	1	0	1	0	0	0	0	0	0	0	0	0	0	0	0	0	0	0	0	0	0	0	0	0
456	2009	1	3	0	0	1	0	-1	57	43	114513	86387	0	0	0	0	91	1	0	0	1.39	4.5	8.04	0.595046	1	0	0	3	2	0	0	0	0	0	0	0	0	0	0	0	0	0	0	1	1	1	1	1	2
457	2009	1	3	0	0	1	0	-1	53	49	106477	98441	0	0	0	0	56	1	0	0	2.38	3.29	2.95	0.081185	0	1	0	1	1	0	0	0	0	0	0	0	0	0	0	0	0	0	0	0	0	0	0	0	0
458	2009	1	3	0	0	1	0	-1	33	83	66297	166747	0	0	0	0	9	1	0	0	2.43	3.23	2.91	0.06788	1	0	0	3	0	0	0	0	0	0	0	0	0	0	0	0	0	0	0	0	0	0	0	0	0
459	2009	1	2	0	1	0	0	0	64	44	128576	88396	0	0	0	0	94	1	0	0	1.6	3.71	5.96	0.457215	1	0	0	3	1	0	0	0	0	0	0	0	0	0	0	0	0	0	0	0	0	0	0	0	0
460	2009	1	2	0	1	0	0	0	26	68	52234	136612	0	0	0	0	143	1	0	1	1.89	3.49	4.04	0.281576	0	1	0	1	1	0	0	0	0	0	0	0	0	0	0	0	0	0	0	0	0	0	0	0	0
461	2009	1	2	0	1	0	0	0	7	33	14063	66297	0	0	0	0	147	1	0	0	1.72	3.58	4.97	0.380188	0	1	0	1	0	0	0	0	0	0	0	0	0	0	0	0	0	0	0	0	0	0	0	0	0
462	2009	1	2	0	1	0	0	0	49	32	98441	64288	0	0	0	0	30	1	0	0	2.85	3.11	2.57	-0.0382279	1	0	0	3	0	0	0	0	0	0	0	0	0	0	0	0	0	0	0	0	0	0	0	0	0
463	2009	1	2	0	1	0	0	0	16	47	32144	94423	0	0	0	0	56	1	0	0	1.62	3.59	5.98	0.45006	1	0	0	3	2	0	0	0	0	0	0	0	0	1	1	1	1	1	1	1	1	1	1	1	1
464	2009	1	2	0	1	0	0	0	8	57	16072	114513	0	0	0	0	115	1	0	0	1.89	3.5	3.99	0.278474	0	1	0	1	-1	0	0	0	0	0	0	0	0	0	0	0	0	0	0	0	0	0	0	0	0
465	2009	1	2	0	1	0	0	0	5	25	10045	50225	0	0	0	0	52	1	0	0	1.88	3.41	4.12	0.289196	0	1	0	1	0	0	0	0	0	0	0	0	0	0	0	0	0	0	0	0	0	0	0	0	0
466	2009	1	2	0	1	0	0	0	76	59	152684	118531	0	0	0	0	33	1	0	0	1.61	3.68	5.87	0.45076	0	0	1	0	-2	0	0	0	0	0	0	0	-1	-1	-1	-1	-1	-1	-1	-1	-2	-2	-2	-2	-2
467	2009	1	3	0	0	1	0	0	25	5	50225	10045	0	0	0	0	37	1	0	0	2.11	3.32	3.48	0.186577	0	0	1	0	0	0	0	0	0	0	0	0	0	0	0	0	0	0	0	0	0	0	0	0	0
468	2009	1	3	0	0	1	0	2	59	76	118531	152684	0	0	0	0	64	1	0	0	2.64	3.27	2.65	0.00142939	1	0	0	3	1	0	0	0	0	0	0	0	0	0	0	0	0	0	0	0	0	0	0	0	0
469	2009	1	3	0	0	1	0	-2	47	16	94423	32144	0	0	0	0	21	1	0	0	2.32	3.3	3.05	0.103166	1	0	0	3	1	0	-1	-1	-1	-1	-1	-1	-1	0	0	0	0	0	0	0	0	0	0	0	0
470	2009	1	3	0	0	1	0	0	57	8	114513	16072	0	0	0	0	88	1	0	0	2.04	3.47	3.56	0.209297	0	1	0	1	-2	0	0	-1	-1	-1	-1	-1	-1	-1	-1	-1	-1	-1	-1	-2	-2	-2	-2	-2	-2
471	2009	1	3	0	0	1	0	-1	32	49	64288	98441	0	0	0	0	130	1	0	0	1.5	3.99	6.98	0.5234	1	0	0	3	1	0	0	0	0	0	0	0	0	1	1	1	1	1	1	1	1	1	1	1	1
472	2009	1	3	0	0	1	0	-2	44	64	88396	128576	0	0	0	0	178	1	0	0	2.41	3.37	2.8	0.0577949	1	0	0	3	1	0	0	0	0	0	0	0	0	0	0	0	0	0	0	0	0	0	0	0	0
473	2009	1	3	0	0	1	0	0	68	26	136612	52234	0	0	0	0	85	1	0	0	1.74	3.65	4.66	0.36012	1	0	0	3	-1	0	0	0	0	0	0	0	0	0	0	0	0	0	0	0	0	0	0	0	0
474	2009	1	3	0	0	1	0	0	33	7	66297	14063	0	0	0	0	89	1	0	0	2.4	3.27	2.93	0.0753697	0	1	0	1	0	0	0	-1	-1	-1	-1	-1	-1	-1	-1	-1	-1	-1	-1	-1	-1	-1	-1	0	0
475	2009	1	2	0	1	0	0	0	47	68	94423	136612	0	0	0	0	37	1	0	0	2.1	3.4	3.44	0.185493	1	0	0	3	0	0	0	0	0	0	0	0	0	0	0	0	0	0	0	0	0	0	0	0	0
476	2009	1	2	0	1	0	0	0	64	59	128576	118531	0	0	0	0	115	1	0	0	1.45	4.15	7.69	0.559616	1	0	0	3	1	0	0	0	0	0	0	0	0	0	0	0	0	0	0	0	0	0	0	0	0
477	2009	1	2	0	1	0	0	0	8	7	16072	14063	0	0	0	0	33	1	1	0	1.79	3.61	4.45	0.33394	0	1	0	1	0	0	0	0	0	0	0	0	0	0	0	0	0	0	0	0	0	0	0	0	0
478	2009	1	2	0	1	0	0	0	5	32	10045	64288	0	0	0	0	85	1	0	0	2.31	3.19	3.2	0.1204	1	0	0	3	-1	0	0	0	0	0	0	0	0	-1	-1	-1	-1	-1	-1	-1	-1	-1	-1	-1	-1
479	2009	1	3	0	0	1	0	-1	68	47	136612	94423	0	0	0	0	186	1	0	0	1.61	4	5.27	0.431365	0	0	1	0	-1	-1	-1	-1	-1	-1	-1	-1	-1	-1	-1	-1	-1	-1	-1	-1	-1	-1	-1	-1	-1
480	2009	1	3	0	0	1	0	-1	59	64	118531	128576	0	0	0	0	143	1	0	0	3.24	3.26	2.25	-0.135802	0	0	1	0	-1	0	0	0	0	0	0	0	0	0	0	0	0	0	0	0	0	0	0	0	-1
481	2009	1	3	0	0	1	0	0	7	8	14063	16072	0	0	0	0	56	1	1	0	2.14	3.56	3.23	0.157692	0	1	0	1	0	0	0	0	0	0	0	0	0	0	0	0	0	0	0	0	0	0	0	0	0
482	2009	1	3	0	0	1	0	-1	32	5	64288	10045	0	0	0	0	21	1	0	0	1.6	4.02	5.32	0.43703	1	0	0	3	2	0	0	0	0	0	0	0	0	0	0	0	0	0	0	0	0	0	0	0	0
483	2009	1	2	0	1	0	0	0	7	32	14063	64288	0	0	0	0	94	1	0	0	2.38	3.3	2.98	0.0845976	1	0	0	3	1	0	0	0	0	0	0	0	0	1	1	1	1	1	1	1	1	1	1	1	1
484	2009	1	2	0	1	0	0	0	64	47	128576	94423	0	0	0	0	30	1	0	0	1.67	3.58	5.52	0.417643	0	1	0	1	0	0	0	0	0	0	0	0	0	0	0	0	0	0	0	0	0	0	0	0	0
485	2009	1	3	0	0	1	0	0	47	64	94423	128576	0	0	0	0	35	1	0	0	2.25	3.24	3.31	0.14233	1	0	0	3	-1	0	0	0	0	0	0	0	0	0	0	0	0	0	0	0	0	0	0	0	0
486	2009	1	3	0	0	1	0	-1	32	7	64288	14063	0	0	0	0	178	1	0	0	1.59	3.99	5.52	0.447771	1	0	0	3	1	0	0	0	0	0	0	0	0	0	0	0	0	0	0	0	0	0	0	0	0
487	2009	1	4	0	0	0	1	0	7	47	14063	94423	0	0	0	0	130	1	0	0	2.1	3.34	3.55	0.1945	1	0	0	3	0	0	0	0	0	0	0	0	0	0	0	0	0	0	0	0	0	0	0	0	0
488	2010	1	1	1	0	0	0	0	46	22	92460	44220	0	0	0	0	61	1	0	0	5.14	3.64	1.69	-0.397163	0	0	1	0	-1	0	0	0	0	0	0	0	-1	-1	-1	-1	-1	-1	-1	-1	-1	-1	-1	-1	-1
489	2010	1	1	1	0	0	0	0	16	111	32160	223110	0	0	0	0	187	1	0	0	1.28	5.34	11.19	0.691884	0	1	0	1	-1	0	0	0	0	0	0	0	0	0	0	0	0	0	-1	-1	-1	-1	-1	-1	-1
490	2010	1	1	1	0	0	0	0	127	7	255270	14070	0	0	0	0	111	1	0	0	4.38	3.54	1.82	-0.32114	1	0	0	3	0	0	0	0	0	0	0	0	0	0	0	0	0	0	0	0	0	0	0	0	0
491	2010	1	1	1	0	0	0	0	24	149	48240	299490	0	0	0	0	131	1	0	0	1.45	4.33	7.24	0.551534	1	0	0	3	2	0	0	0	1	1	1	1	1	1	1	1	1	1	1	1	1	1	1	1	1
492	2010	1	1	1	0	0	0	0	49	33	98490	66330	0	0	0	0	115	1	0	0	1.79	3.55	4.6	0.341268	0	0	1	0	-2	0	0	0	0	0	0	0	0	0	0	-1	-1	-1	-1	-1	-1	-1	-1	-1	-1
493	2010	1	1	1	0	0	0	0	144	131	289440	263310	0	0	0	0	193	1	0	0	2.01	3.36	3.74	0.230133	1	0	0	3	0	0	0	0	0	0	0	0	0	0	0	0	0	0	0	0	0	0	0	0	0
494	2010	1	1	1	0	0	0	0	90	39	180900	78390	0	0	0	0	141	1	0	1	3.22	3.23	2.26	-0.131919	1	0	0	3	1	0	0	0	0	0	0	0	0	0	0	0	0	0	0	0	0	0	1	1	1
495	2010	1	1	1	0	0	0	0	69	60	138690	120600	0	0	0	0	166	1	0	0	2.21	3.23	3.29	0.148537	0	1	0	1	0	0	0	0	0	0	0	0	0	0	0	0	0	0	0	0	0	0	0	0	0
496	2010	1	1	1	0	0	0	0	35	112	70350	225120	0	0	0	0	184	1	0	0	1.55	3.83	6.36	0.487929	1	0	0	3	1	0	0	0	0	0	0	0	0	0	0	0	0	0	1	1	1	1	1	1	1
497	2010	1	1	1	0	0	0	0	34	65	68340	130650	0	0	0	0	114	1	0	0	1.69	3.57	5.3	0.403037	0	1	0	1	1	0	0	-1	-1	-1	-1	-1	-1	-1	-1	-1	-1	-1	-1	-1	-1	-1	-1	-1	-1
498	2010	1	1	1	0	0	0	0	78	97	156780	194970	0	0	0	0	10	1	0	0	2.49	3.23	2.85	0.0507292	1	0	0	3	0	0	0	0	0	0	0	0	0	0	0	0	0	0	0	0	0	1	1	1	1
499	2010	1	1	1	0	0	0	0	186	28	373860	56280	0	0	0	0	95	1	0	1	6.76	4.19	1.48	-0.527747	0	0	1	0	-1	0	0	0	0	0	0	0	0	0	0	0	0	0	0	0	0	0	0	0	0
500	2010	1	1	1	0	0	0	0	44	21	88440	42210	0	0	0	0	107	1	0	0	2.46	3.28	2.86	0.0568537	0	0	1	0	-3	0	0	0	0	0	0	0	-1	-1	-1	-1	-1	-1	-1	-1	-1	-1	-1	-1	-1
501	2010	1	1	1	0	0	0	0	115	163	231150	327630	0	0	0	0	18	1	0	1	1.76	3.48	4.9	0.3641	1	0	0	3	0	0	0	0	0	0	0	0	0	0	0	0	1	1	1	1	1	1	1	1	1
502	2010	1	1	1	0	0	0	0	38	87	76380	174870	0	0	0	0	102	1	0	0	1.57	3.92	5.95	0.468875	1	0	0	3	1	0	0	0	0	0	0	0	0	0	0	0	0	0	0	0	0	0	0	0	0
503	2010	1	1	1	0	0	0	0	85	145	170850	291450	0	0	0	0	112	1	0	0	1.37	4.76	8.26	0.608862	1	0	0	3	-1	0	0	0	0	0	0	0	0	0	0	0	0	0	0	0	0	0	0	0	0
504	2010	1	1	1	0	0	0	0	159	48	319590	96480	0	0	0	0	4	1	0	1	3.81	3.39	1.94	-0.252997	0	0	1	0	-2	0	0	0	0	0	0	0	0	0	0	0	0	0	0	0	0	0	0	0	0
505	2010	1	1	1	0	0	0	0	29	108	58290	217080	0	0	0	0	89	1	0	0	1.83	3.53	4.32	0.314967	0	1	0	1	-1	0	0	0	0	0	0	0	0	0	0	0	0	0	0	0	0	0	0	0	0
506	2010	1	1	1	0	0	0	0	148	15	297480	30150	0	0	0	0	29	1	0	1	4.31	3.53	1.83	-0.31443	0	0	1	0	-1	0	0	0	0	0	0	0	0	0	0	0	-1	-1	-1	-1	-1	-1	-1	-1	-1
507	2010	1	1	1	0	0	0	0	23	17	46230	34170	0	0	0	0	153	1	0	0	1.5	4.15	6.68	0.516966	0	0	1	0	0	0	0	0	0	0	0	0	0	0	0	0	0	0	0	0	0	0	0	0	0
508	2010	1	1	1	0	0	0	0	31	129	62310	259290	0	0	0	0	76	1	0	1	1.46	4.12	7.71	0.55523	0	1	0	1	0	0	0	0	0	0	0	0	0	0	0	0	0	0	0	0	0	0	0	0	0
509	2010	1	1	1	0	0	0	0	32	56	64320	112560	0	0	0	0	28	1	0	0	1.38	4.54	8.84	0.611516	1	0	0	3	0	1	1	1	1	1	1	1	1	1	1	1	1	0	0	0	0	0	0	0	0
510	2010	1	1	1	0	0	0	0	66		132660	0	0	0	0	0	94	1	0	0	1.36	4.73	8.83	0.622044	1	0	0	3	0	0	0	0	0	0	0	0	0	0	0	0	0	0	0	0	0	0	0	0	0
511	2010	1	1	1	0	0	0	0	10	98	20100	196980	0	0	0	0	44	1	0	0	1.25	5.76	12.07	0.71715	1	0	0	3	1	0	0	0	0	0	0	0	0	0	0	0	0	0	0	0	0	0	0	0	0
512	2010	1	1	1	0	0	0	0	111	46	223110	92460	0	0	0	0	91	1	0	0	2.09	3.3	3.56	0.19757	1	0	0	3	0	0	0	0	0	0	0	0	0	0	0	0	0	0	0	0	0	0	0	0	0
513	2010	1	1	1	0	0	0	0	22	16	44220	32160	0	0	0	0	47	1	0	0	1.6	3.84	5.77	0.45169	0	1	0	1	0	0	0	0	0	0	0	0	0	0	-1	-1	-1	-1	-1	-1	-1	-1	-1	-1	-1
514	2010	1	1	1	0	0	0	0	149	127	299490	255270	0	0	0	0	50	1	0	0	1.71	3.66	4.95	0.382775	1	0	0	3	0	0	0	0	0	0	0	0	0	0	0	0	0	0	0	0	0	0	0	0	0
515	2010	1	1	1	0	0	0	0	7	24	14070	48240	0	0	0	0	138	1	0	0	1.81	3.71	4.2	0.314391	0	1	0	1	-1	0	0	0	0	0	0	0	0	0	0	0	0	0	0	0	0	0	0	0	0
516	2010	1	1	1	0	0	0	0	131	49	263310	98490	0	0	0	0	8	1	0	0	3.76	3.39	1.99	-0.236555	0	1	0	1	0	0	0	0	0	1	1	1	1	1	1	1	1	1	1	1	1	1	1	1	1
517	2010	1	1	1	0	0	0	0	33	144	66330	289440	0	0	0	0	158	1	0	0	1.44	4.34	7.46	0.560396	1	0	0	3	2	0	0	0	0	0	0	0	0	0	0	0	0	0	0	0	0	0	0	0	0
518	2010	1	1	1	0	0	0	0	60	90	120600	180900	0	0	0	0	58	1	0	1	2.09	3.26	3.62	0.202226	1	0	0	3	0	0	0	0	0	0	0	0	0	0	0	0	0	0	0	0	0	0	0	0	0
519	2010	1	1	1	0	0	0	0	39	69	78390	138690	0	0	0	0	105	1	0	0	1.3	5.08	10.62	0.675069	1	0	0	3	0	0	0	0	0	0	0	0	0	0	0	0	0	0	0	0	0	0	0	0	0
520	2010	1	1	1	0	0	0	0	65	35	130650	70350	0	0	0	0	97	1	0	1	2.37	3.25	3.03	0.0919079	1	0	0	3	1	0	0	0	0	1	1	1	1	1	1	1	1	1	1	1	1	1	1	1	1
521	2010	1	1	1	0	0	0	0	112	34	225120	68340	0	0	0	0	82	1	0	0	4.02	3.4	1.94	-0.266708	1	0	0	3	2	0	0	0	0	0	0	0	1	1	1	1	1	1	1	1	1	1	1	1	1
522	2010	1	1	1	0	0	0	0	28	78	56280	156780	0	0	0	0	183	1	0	1	1.54	3.88	6.61	0.498065	1	0	0	3	0	0	0	0	0	0	0	0	0	0	0	0	0	0	0	0	0	0	0	0	0
523	2010	1	1	1	0	0	0	0	97	186	194970	373860	0	0	0	0	67	1	0	0	1.19	6.7	14.67	0.77217	1	0	0	3	0	0	0	0	0	0	0	0	0	0	0	0	0	0	0	0	0	0	0	0	0
524	2010	1	1	1	0	0	0	0	163	44	327630	88440	0	0	0	0	24	1	0	1	2.99	3.28	2.38	-0.0857199	1	0	0	3	0	0	0	0	0	0	0	0	0	0	0	0	0	0	0	0	0	0	0	0	0
525	2010	1	1	1	0	0	0	0	21	115	42210	231150	0	0	0	0	128	1	0	1	1.27	5.41	11.41	0.699759	1	0	0	3	2	1	1	1	1	1	1	1	1	1	1	1	1	2	2	2	2	2	2	2	2
526	2010	1	1	1	0	0	0	0	145	38	291450	76380	0	0	0	0	7	1	0	0	3.41	3.42	2.11	-0.180679	0	0	1	0	0	0	0	0	0	0	0	0	0	0	0	0	0	0	0	0	0	0	0	0	0
527	2010	1	1	1	0	0	0	0	87	85	174870	170850	0	0	0	0	152	1	0	0	2.7	3.34	2.55	-0.0217865	1	0	0	3	1	0	0	0	0	0	0	0	0	0	0	1	1	1	1	1	1	1	1	1	1
528	2010	1	1	1	0	0	0	0	108	159	217080	319590	0	0	0	0	99	1	0	0	1.16	7.07	16.07	0.799841	1	0	0	3	1	0	0	0	0	0	0	0	0	0	0	0	0	0	0	0	0	0	1	1	1
529	2010	1	1	1	0	0	0	0	48	29	96480	58290	0	0	0	0	185	1	0	1	2.62	3.23	2.71	0.0126757	0	0	1	0	-2	0	0	0	0	0	0	0	0	0	0	0	0	0	0	0	0	0	0	0	0
530	2010	1	1	1	0	0	0	0	17	148	34170	297480	0	0	0	0	110	1	0	0	1.39	4.47	8.47	0.601361	1	0	0	3	2	0	0	0	1	1	1	1	1	1	1	1	1	1	1	1	1	1	1	1	2
531	2010	1	1	1	0	0	0	0	15	23	30150	46230	0	0	0	0	126	1	0	0	1.95	3.57	3.77	0.247569	0	0	1	0	-1	0	0	0	0	0	0	0	0	0	0	0	0	0	0	0	0	0	0	0	0
532	2010	1	1	1	0	0	0	0	56	31	112560	62310	0	0	0	0	109	1	0	0	2.88	3.21	2.49	-0.0543842	0	1	0	1	2	0	1	1	1	1	1	1	1	1	1	2	2	2	2	2	3	3	3	3	3
533	2010	1	1	1	0	0	0	0	129	32	259290	64320	0	0	0	0	45	1	0	0	3.89	3.4	1.97	-0.250545	0	1	0	1	0	0	0	0	0	0	0	0	0	0	0	0	0	0	0	0	0	0	0	0	0
534	2010	1	1	1	0	0	0	0	98	66	196980	132660	0	0	0	0	5	1	0	1	3.31	3.3	2.2	-0.152431	0	0	1	0	0	0	0	0	0	0	0	0	0	0	0	0	0	0	0	0	0	0	0	0	0
535	2010	1	1	1	0	0	0	0		10	0	20100	0	0	0	0	9	1	0	1	6.66	4.03	1.51	-0.512102	0	0	1	0	-1	0	0	0	0	0	0	0	0	0	0	0	0	0	0	0	-1	-1	-1	-1	-1
536	2010	1	1	1	0	0	0	0	22	111	44220	223110	0	0	0	0	8	1	0	0	1.2	6.43	15.04	0.766844	1	0	0	3	2	0	0	0	0	0	0	0	0	0	0	0	0	1	1	1	1	1	1	1	1
537	2010	1	1	1	0	0	0	0	46	16	92460	32160	0	0	0	0	193	1	0	0	4.72	3.72	1.73	-0.36617	0	1	0	1	1	0	0	0	0	0	0	0	0	0	0	0	0	0	0	0	0	0	0	0	0
538	2010	1	1	1	0	0	0	0	7	149	14070	299490	0	0	0	0	36	1	0	0	1.33	5.05	9.28	0.644121	1	0	0	3	1	0	0	0	0	0	0	0	0	0	0	0	0	0	0	0	0	1	1	1	1
539	2010	1	1	1	0	0	0	0	127	24	255270	48240	0	0	0	0	117	1	0	0	4.11	3.49	1.9	-0.283007	0	1	0	1	0	0	0	0	0	0	0	0	0	0	0	0	0	0	0	0	0	0	0	0	0
540	2010	1	1	1	0	0	0	0	33	131	66330	263310	0	0	0	0	2	1	0	0	1.37	4.71	8.81	0.61642	1	0	0	3	3	0	0	0	0	0	0	1	1	1	1	1	1	2	2	2	1	1	1	1	1
541	2010	1	1	1	0	0	0	0	49	144	98490	289440	0	0	0	0	91	1	0	0	1.35	4.86	9.02	0.629876	1	0	0	3	0	0	0	0	0	0	0	0	0	0	0	0	0	0	0	0	0	0	0	0	0
542	2010	1	1	1	0	0	0	0	39	60	78390	120600	0	0	0	0	109	1	0	0	1.31	4.94	10.02	0.663558	1	0	0	3	1	0	0	0	0	0	0	0	0	0	0	0	0	0	0	0	0	0	0	0	0
543	2010	1	1	1	0	0	0	0	90	69	180900	138690	0	0	0	0	9	1	0	1	1.8	3.64	4.38	0.327245	0	1	0	1	0	0	0	0	0	0	0	0	0	0	0	0	0	0	0	0	0	0	0	0	0
544	2010	1	1	1	0	0	0	0	112	65	225120	130650	0	0	0	0	45	1	0	0	2.79	3.19	2.61	-0.0247188	0	0	1	0	-1	0	0	0	0	0	0	0	-1	-1	-1	-1	-1	-1	-1	-1	-1	-1	-1	-1	-1
545	2010	1	1	1	0	0	0	0	35	34	70350	68340	0	0	0	0	44	1	0	0	2.49	3.3	2.83	0.0482495	0	0	1	0	-1	0	0	0	0	0	0	0	0	0	0	0	0	0	0	0	-1	-1	-1	-1	-1
546	2010	1	1	1	0	0	0	0	97	28	194970	56280	0	0	0	0	153	1	0	0	2.37	3.26	3.04	0.0929936	0	0	1	0	-1	0	0	0	0	0	0	0	0	0	0	0	0	0	0	0	0	0	0	0	0
547	2010	1	1	1	0	0	0	0	78	186	156780	373860	0	0	0	0	184	1	0	0	1.32	4.97	9.65	0.653949	0	1	0	1	2	0	0	0	0	0	-1	-1	-1	-1	0	0	0	0	0	0	0	0	0	0	0
548	2010	1	1	1	0	0	0	0	21	163	42210	327630	0	0	0	0	99	1	0	1	1.22	5.91	13.6	0.746143	1	0	0	3	1	0	0	0	0	0	0	0	0	0	0	0	0	0	0	0	0	0	0	0	0
549	2010	1	1	1	0	0	0	0	44	115	88440	231150	0	0	0	0	67	1	0	0	1.369	3.82	4.95	0.52844	1	0	0	3	1	0	0	0	0	0	0	0	0	0	0	0	0	0	0	0	0	0	0	0	0
550	2010	1	1	1	0	0	0	0	87	145	174870	291450	0	0	0	0	88	1	0	0	1.6	4.05	5.35	0.438084	1	0	0	3	2	0	0	0	0	0	0	0	0	0	0	0	0	0	0	0	0	0	0	0	0
551	2010	1	1	1	0	0	0	0	38	85	76380	170850	0	0	0	0	10	1	0	0	1.92	3.53	3.93	0.26638	1	0	0	3	1	0	0	0	0	0	0	0	0	0	0	0	0	0	0	0	0	0	0	0	0
552	2010	1	1	1	0	0	0	0	48	108	96480	217080	0	0	0	0	56	1	0	1	2.21	3.3	3.31	0.150374	1	0	0	3	0	0	0	0	0	0	0	0	0	0	0	0	0	0	0	0	0	0	0	0	0
553	2010	1	1	1	0	0	0	0	159	29	319590	58290	0	0	0	0	131	1	0	1	8.16	4.58	1.4	-0.591737	0	0	1	0	0	0	0	0	0	0	0	0	0	0	0	0	0	0	0	0	0	0	0	0	0
554	2010	1	1	1	0	0	0	0	15	17	30150	34170	0	0	0	0	85	1	0	0	1.64	3.85	5.39	0.424227	0	1	0	1	0	0	0	0	0	0	0	0	0	0	0	0	0	0	0	0	0	0	0	0	0
555	2010	1	1	1	0	0	0	0	148	23	297480	46230	0	0	0	0	18	1	0	1	5.16	3.76	1.67	-0.405004	0	0	1	0	-1	0	0	0	0	0	0	0	0	0	0	0	0	0	0	0	0	0	0	0	0
556	2010	1	1	1	0	0	0	0	129	56	259290	112560	0	0	0	0	157	1	0	0	1.75	3.7	4.7	0.358663	0	1	0	1	0	0	0	0	0	0	0	0	0	0	0	0	0	0	0	0	0	0	0	0	0
557	2010	1	1	1	0	0	0	0	31	32	62310	64320	0	0	0	0	180	1	0	1	1.92	3.53	3.93	0.26638	0	1	0	1	0	0	0	0	0	0	0	0	0	0	0	0	0	0	0	0	0	0	0	0	0
558	2010	1	1	1	0	0	0	0		98	0	196980	0	0	0	0	97	1	0	1	2.27	3.28	3.19	0.127049	0	0	1	0	-2	0	0	0	0	0	0	0	0	0	0	0	0	0	0	0	0	0	0	0	0
559	2010	1	1	1	0	0	0	0	66	10	132660	20100	0	0	0	0	25	1	0	0	3.25	3.27	2.25	-0.136752	0	0	1	0	-1	0	0	0	0	0	0	0	0	0	0	0	0	0	0	0	0	0	0	0	0
560	2010	1	1	1	0	0	0	0	111	22	223110	44220	0	0	0	0	147	1	0	0	5.18	3.64	1.7	-0.395185	1	0	0	3	1	0	0	0	0	0	0	0	0	0	0	0	0	0	0	0	0	0	0	0	0
561	2010	1	1	1	0	0	0	0	16	46	32160	92460	0	0	0	0	38	1	0	0	1.39	4.6	8.5	0.601777	0	1	0	1	0	0	0	0	0	0	0	0	0	0	0	0	0	0	0	0	0	0	0	0	0
562	2010	1	1	1	0	0	0	0	149	7	299490	14070	0	0	0	0	189	1	0	0	3.19	3.29	2.26	-0.128998	0	0	1	0	-1	0	0	0	-1	-1	-1	-1	-1	-1	-1	-1	-1	-1	-1	-1	-1	-1	-1	-1	-1
563	2010	1	1	1	0	0	0	0	24	127	48240	255270	0	0	0	0	23	1	0	0	1.3	5.11	10.53	0.674264	1	0	0	3	0	0	0	0	0	0	0	0	0	0	0	0	0	0	0	0	0	0	0	0	0
564	2010	1	1	1	0	0	0	0	131	33	263310	66330	0	0	0	0	145	1	0	0	3.05	3.37	2.3	-0.106914	1	0	0	3	0	0	0	0	0	0	0	1	1	1	1	1	1	1	1	1	1	1	1	1	1
565	2010	1	1	1	0	0	0	0	144	49	289440	98490	0	0	0	0	128	1	0	0	3.87	3.44	1.96	-0.251806	0	1	0	1	0	0	0	0	0	0	0	0	0	0	0	1	1	1	1	1	1	1	1	1	1
566	2010	1	1	1	0	0	0	0	60	39	120600	78390	0	0	0	0	50	1	0	1	3.48	3.22	2.15	-0.17776	1	0	0	3	0	0	0	0	0	0	0	0	0	0	0	0	0	0	0	0	0	0	0	0	0
567	2010	1	1	1	0	0	0	0	69	90	138690	180900	0	0	0	0	179	1	0	0	2.18	3.31	3.35	0.160208	0	0	1	0	0	0	0	0	0	0	0	0	0	0	0	0	0	0	0	0	0	0	0	0	0
568	2010	1	1	1	0	0	0	0	65	112	130650	225120	0	0	0	0	152	1	0	1	1.6	3.73	5.96	0.457215	1	0	0	3	0	0	0	0	0	0	0	0	0	0	0	0	0	0	0	1	1	1	1	1	1
569	2010	1	1	1	0	0	0	0	34	35	68340	70350	0	0	0	0	51	1	0	0	1.48	4.21	6.85	0.52969	1	0	0	3	0	0	0	0	0	0	0	0	0	0	0	0	0	0	0	0	0	0	0	0	0
570	2010	1	1	1	0	0	0	0	28	97	56280	194970	1	0	0	0	106	1	0	1	1.47	4.24	7.08	0.539029	1	0	0	3	-1	0	0	0	0	0	0	0	0	0	-1	-1	-1	-1	-1	-1	-1	-1	-1	-1	-1
571	2010	1	1	1	0	0	0	0	186	78	373860	156780	1	0	0	0	5	1	0	1	3.85	3.59	1.93	-0.258394	0	0	1	0	0	0	0	0	0	0	1	1	1	1	1	1	1	1	1	1	1	1	1	1	1
572	2010	1	1	1	0	0	0	0	163	21	327630	42210	0	1	0	0	47	1	0	1	3.26	3.28	2.24	-0.13968	0	0	1	0	-1	0	0	0	0	0	0	0	0	0	0	0	0	0	0	0	0	0	0	0	0
573	2010	1	1	1	0	0	0	0	115	44	231150	88440	0	0	0	0	158	1	0	1	2.75	3.25	2.59	-0.022464	0	1	0	1	0	0	0	0	0	0	0	0	0	0	0	0	0	0	0	0	0	0	0	0	0
574	2010	1	1	1	0	0	0	0	145	87	291450	174870	0	0	0	0	4	1	0	0	2.3	3.42	3	0.101449	1	0	0	3	1	0	0	0	0	0	0	0	0	0	0	0	1	1	1	1	1	1	1	1	1
575	2010	1	1	1	0	0	0	0	85	38	170850	76380	0	0	0	0	110	1	0	0	1.85	3.6	4.17	0.300732	0	0	1	0	-1	0	0	0	0	0	0	0	0	0	0	0	0	0	0	0	0	0	0	0	0
576	2010	1	1	1	0	0	0	0	108	48	217080	96480	0	0	0	0	54	1	0	0	2	3.29	3.91	0.244246	0	1	0	1	0	0	0	0	0	0	0	0	0	0	0	0	0	0	0	0	0	0	0	0	0
577	2010	1	1	1	0	0	0	0	29	159	58290	319590	0	0	0	0	112	1	0	0	1.11	8.61	21.8	0.855029	1	0	0	3	2	0	0	0	0	0	0	0	0	0	0	0	0	0	0	0	0	0	0	0	0
578	2010	1	1	1	0	0	0	0	17	15	34170	30150	0	0	0	0	141	1	0	0	2.89	3.28	2.45	-0.0621425	0	1	0	1	0	0	0	0	0	0	0	0	0	0	0	0	0	0	0	0	0	0	0	0	0
579	2010	1	1	1	0	0	0	0	23	148	46230	297480	0	0	0	0	24	1	0	0	1.2	6.48	14.79	0.76572	1	0	0	3	3	0	0	0	0	0	0	0	0	1	1	1	1	1	1	1	1	1	1	1	1
580	2010	1	1	1	0	0	0	0	56	129	112560	259290	0	0	0	0	164	1	0	0	2.14	3.27	3.54	0.184804	1	0	0	3	0	0	0	0	0	0	0	0	0	0	0	0	0	0	0	0	0	0	0	0	0
581	2010	1	1	1	0	0	0	0	32	31	64320	62310	0	0	0	0	58	1	0	0	1.96	3.36	4	0.260204	1	0	0	3	-1	0	0	0	0	0	0	0	0	0	0	0	0	0	0	0	0	0	0	0	0
582	2010	1	1	1	0	0	0	0	98		196980	0	0	0	0	0	95	1	0	1	1.64	3.78	5.39	0.424227	0	0	1	0	0	0	0	0	0	0	0	0	0	0	0	0	0	0	0	0	0	0	0	0	0
583	2010	1	1	1	0	0	0	0	10	66	20100	132660	1	0	0	0	138	1	0	0	1.36	4.86	8.59	0.61888	0	1	0	1	1	0	0	0	0	0	0	0	0	0	0	0	0	0	0	0	0	0	0	0	0
584	2010	1	1	1	0	0	0	0	22	46	44220	92460	0	0	0	0	99	1	0	0	1.22	5.95	14	0.748244	1	0	0	3	1	0	0	0	0	0	0	0	0	0	0	0	0	0	0	0	0	0	1	1	1
585	2010	1	1	1	0	0	0	0	111	16	223110	32160	0	0	0	0	54	1	0	0	3.62	3.35	2.06	-0.209194	0	1	0	1	1	0	0	0	0	0	0	0	0	0	0	0	1	1	1	1	1	1	1	1	1
586	2010	1	1	1	0	0	0	0	7	127	14070	255270	0	0	0	0	77	1	0	0	1.22	6.18	13.14	0.743569	0	0	1	0	1	0	-1	-1	-1	-1	-1	-1	-1	-1	-1	0	0	0	0	0	1	1	1	1	1
587	2010	1	1	1	0	0	0	0	149	24	299490	48240	0	1	0	0	2	1	0	0	2.8	3.33	2.5	-0.0428571	0	0	1	0	-1	0	0	0	0	0	0	0	0	0	0	0	0	0	0	0	0	0	0	0	0
588	2010	1	1	1	0	0	0	0	33	49	66330	98490	1	0	0	0	18	1	0	0	2.15	3.31	3.4	0.170999	1	0	0	3	1	0	0	0	0	0	0	0	0	0	0	0	0	0	0	0	0	0	0	0	0
589	2010	1	1	1	0	0	0	0	131	144	263310	289440	0	0	0	0	183	1	0	0	1.63	3.99	5.07	0.416258	1	0	0	3	0	0	0	0	0	0	0	0	0	0	0	0	0	0	0	0	0	0	0	0	0
590	2010	1	1	1	0	0	0	0	21	44	42210	88440	1	0	0	0	109	1	0	1	1.77	3.63	4.57	0.346153	1	0	0	3	1	0	0	0	0	0	0	0	0	0	0	0	1	1	1	1	1	1	1	1	1
591	2010	1	1	1	0	0	0	0	163	115	327630	231150	0	0	0	0	126	1	0	1	2.16	3.39	3.32	0.161758	0	0	1	0	0	0	0	0	0	0	0	0	0	0	0	0	0	0	0	0	0	0	0	0	0
592	2010	1	1	1	0	0	0	0	87	38	174870	76380	0	1	0	0	9	1	0	0	1.67	4.03	4.71	0.386488	1	0	0	3	1	0	0	0	0	0	0	0	0	0	0	0	0	0	0	0	0	0	0	0	0
593	2010	1	1	1	0	0	0	0	145	85	291450	170850	0	0	0	0	67	1	0	0	3.17	3.36	2.24	-0.130971	0	1	0	1	-1	0	0	0	0	0	0	0	0	0	0	0	0	0	0	0	0	-1	-1	-1	-1
594	2010	1	1	1	0	0	0	0	48	159	96480	319590	1	1	0	0	38	1	0	1	1.13	8.04	17.63	0.828234	1	0	0	3	0	0	0	0	0	0	0	0	0	0	0	0	0	0	0	0	0	0	0	0	0
595	2010	1	1	1	0	0	0	0	108	29	217080	58290	1	1	0	0	114	1	0	0	2.53	3.21	2.84	0.0431442	0	0	1	0	1	0	0	0	0	0	0	0	0	0	0	0	0	0	0	0	0	0	0	0	0
596	2010	1	1	1	0	0	0	0	39	90	78390	180900	0	0	0	0	107	1	0	0	1.35	4.78	8.7	0.625798	1	0	0	3	1	0	0	0	0	0	0	0	0	0	0	0	0	0	0	0	0	0	0	0	0
597	2010	1	1	1	0	0	0	0	60	69	120600	138690	0	0	0	0	112	1	0	1	1.57	3.99	5.75	0.46303	0	1	0	1	1	0	0	0	0	0	0	0	0	0	0	0	0	0	0	0	0	0	0	0	0
598	2010	1	1	1	0	0	0	0	112	35	225120	70350	0	0	0	0	36	1	0	0	2.64	3.25	2.69	0.00704067	0	1	0	1	-1	0	0	0	0	0	0	0	0	0	0	0	0	0	0	0	0	-1	-1	-1	-1
599	2010	1	1	1	0	0	0	0	65	34	130650	68340	1	0	0	0	28	1	0	1	3.07	3.29	2.33	-0.103452	0	0	1	0	-2	0	0	0	0	0	0	0	0	0	0	0	0	0	0	0	-1	-1	-1	-1	-1
600	2010	1	1	1	0	0	0	0	28	186	56280	373860	1	1	0	0	125	1	0	1	1.15	7.66	15.86	0.806514	1	0	0	3	3	0	0	0	0	0	0	0	0	0	0	0	0	0	0	0	0	0	1	1	1
601	2010	1	1	1	0	0	0	0	97	78	194970	156780	0	0	0	0	110	1	0	0	1.79	3.62	4.46	0.334444	0	1	0	1	1	0	0	0	0	0	0	0	0	0	0	0	0	0	0	0	0	0	0	0	0
602	2010	1	1	1	0	0	0	0	15	148	30150	297480	0	1	0	0	50	1	0	0	1.11	8.77	21.37	0.854106	1	0	0	3	1	0	0	0	0	1	1	1	1	1	1	1	1	1	1	1	1	1	1	1	1
603	2010	1	1	1	0	0	0	0	17	23	34170	46230	0	0	0	0	102	1	0	0	2.3	3.27	3.12	0.11427	1	0	0	3	1	0	0	0	0	0	0	0	0	0	0	0	0	0	0	0	0	1	1	1	2
604	2010	1	1	1	0	0	0	0	129	31	259290	62310	0	0	0	0	47	1	0	0	3.14	3.39	2.24	-0.127957	0	1	0	1	1	0	0	0	0	-1	0	0	0	0	0	0	0	0	0	0	0	0	0	0	0
605	2010	1	1	1	0	0	0	0	56	32	112560	64320	0	0	0	0	24	1	0	0	2.87	3.2	2.52	-0.0483933	0	1	0	1	-1	0	0	0	0	0	0	0	0	0	0	0	0	0	0	0	0	0	0	-1	-1
606	2010	1	1	1	0	0	0	0		66	0	132660	1	1	0	0	181	1	0	1	3.27	3.3	2.22	-0.14464	0	0	1	0	0	0	0	0	0	0	0	0	0	0	0	0	0	0	0	0	0	0	0	0	0
607	2010	1	1	1	0	0	0	0	98	10	196980	20100	1	1	0	0	4	1	0	1	4.98	3.89	1.67	-0.397999	0	0	1	0	0	0	0	0	0	0	0	0	0	0	0	0	0	0	0	0	0	0	0	0	0
608	2010	1	1	1	0	0	0	0	90	60	180900	120600	0	0	0	0	111	1	0	1	1.78	3.51	4.78	0.352593	0	0	1	0	0	0	0	0	0	0	0	0	0	0	0	0	0	0	0	0	0	0	0	0	0
609	2010	1	1	1	0	0	0	0	69	39	138690	78390	1	0	0	0	128	1	0	0	5.07	3.87	1.66	-0.405171	0	0	1	0	-1	0	0	0	0	0	0	0	0	0	0	0	0	0	0	0	0	0	0	0	0
610	2010	1	1	1	0	0	0	0	35	65	70350	130650	1	1	0	0	7	1	0	0	1.72	3.79	4.71	0.369081	1	0	0	3	1	0	0	0	0	0	0	1	1	1	1	1	1	1	1	1	1	1	1	1	1
611	2010	1	1	1	0	0	0	0	34	112	68340	225120	1	1	0	0	89	1	0	0	1.28	5.52	10.32	0.684351	0	1	0	1	0	0	0	0	0	0	0	0	0	0	0	0	0	0	0	0	0	0	0	0	0
612	2010	1	1	1	0	0	0	0	78	28	156780	56280	1	1	0	0	117	1	0	0	2.25	3.41	3.07	0.118712	0	1	0	1	0	0	0	0	0	0	0	0	0	0	0	0	0	0	0	-1	-1	-1	-1	-1	-1
613	2010	1	1	1	0	0	0	0	186	97	373860	194970	1	1	0	0	12	1	0	1	3.36	3.51	2.1	-0.178571	0	0	1	0	0	0	0	0	0	0	0	0	0	0	0	0	0	0	0	0	0	0	0	0	0
614	2010	1	1	1	0	0	0	0	148	17	297480	34170	1	0	0	0	51	1	0	1	4.05	3.4	1.93	-0.271221	0	1	0	1	0	0	0	0	0	0	0	0	0	0	0	0	0	0	0	0	0	0	0	0	0
615	2010	1	1	1	0	0	0	0	23	15	46230	30150	0	0	0	0	6	1	0	0	2.51	3.57	2.63	0.0181782	0	1	0	1	1	0	0	0	-1	-1	-1	-1	-1	-1	-1	-1	-1	-1	-1	-1	-1	-1	-1	-1	-1
616	2010	1	1	1	0	0	0	0	31	56	62310	112560	0	0	0	0	141	1	0	1	1.4	4.57	7.98	0.588972	1	0	0	3	0	0	0	0	0	0	0	0	0	0	0	0	0	0	0	0	0	0	0	0	0
617	2010	1	1	1	0	0	0	0	32	129	64320	259290	1	0	0	0	91	1	0	0	1.44	4.34	7.41	0.559492	0	1	0	1	0	0	0	0	0	0	0	0	0	0	0	0	0	0	0	0	0	0	0	0	0
618	2010	1	1	1	0	0	0	0	66	98	132660	196980	1	1	0	0	145	1	0	0	1.5	4.24	6.32	0.508439	1	0	0	3	2	0	0	0	0	0	0	0	0	0	0	0	0	0	0	0	0	0	0	0	0
619	2010	1	1	1	0	0	0	0	10		20100	0	1	1	0	0	29	1	0	0	1.19	6.8	14.46	0.77118	1	0	0	3	1	0	0	0	0	0	0	0	0	0	0	0	0	0	0	0	0	0	0	0	0
620	2010	1	1	1	0	0	0	0	46	111	92460	223110	1	0	0	0	105	1	0	0	1.91	3.45	4.07	0.27786	0	0	1	0	-1	0	0	0	0	0	0	0	0	0	0	0	0	0	0	0	0	0	0	0	0
621	2010	1	1	1	0	0	0	0	16	22	32160	44220	0	1	0	0	76	1	0	0	2.36	3.27	3.05	0.09586	0	1	0	1	1	0	0	0	0	0	0	0	0	0	0	0	0	0	0	0	0	0	0	0	0
622	2010	1	1	1	0	0	0	0	127	149	255270	299490	0	1	0	0	179	1	0	0	1.61	3.75	5.81	0.449001	1	0	0	3	1	0	0	0	0	0	0	0	0	0	0	0	0	0	0	0	0	0	0	0	0
623	2010	1	1	1	0	0	0	0	24	7	48240	14070	1	0	0	0	8	1	0	0	2.92	3.55	2.31	-0.0904347	0	1	0	1	0	0	0	0	0	0	0	0	0	0	0	0	0	0	0	0	0	0	0	0	0
624	2010	1	1	1	0	0	0	0	49	131	98490	263310	0	0	0	0	25	1	0	0	1.35	5	8.73	0.626193	1	0	0	3	1	0	0	0	0	0	0	0	0	0	0	0	0	0	0	0	0	0	0	0	0
625	2010	1	1	1	0	0	0	0	144	33	289440	66330	0	1	0	0	180	1	0	0	3.04	3.23	2.39	-0.0894627	1	0	0	3	1	0	0	0	0	0	0	0	0	0	0	0	0	0	0	0	0	0	0	0	0
626	2010	1	1	1	0	0	0	0	44	163	88440	327630	0	1	0	0	166	1	0	0	1.29	5.3	10.81	0.682687	1	0	0	3	2	0	0	0	0	0	0	0	0	0	0	0	1	1	1	1	1	1	1	1	1
627	2010	1	1	1	0	0	0	0	115	21	231150	42210	0	1	0	0	157	1	0	1	2.89	3.01	2.58	-0.0415761	0	0	1	0	-1	0	0	0	0	0	0	0	0	0	0	0	0	0	0	0	0	0	0	0	0
628	2010	1	1	1	0	0	0	0	38	145	76380	291450	1	1	0	0	178	1	0	0	1.44	4.58	6.85	0.548459	1	0	0	3	1	0	0	0	0	0	0	0	0	0	0	0	0	0	0	0	0	0	0	0	1
629	2010	1	1	1	0	0	0	0	85	87	170850	174870	1	1	0	0	147	1	0	0	1.58	3.97	5.7	0.457473	1	0	0	3	1	0	0	0	0	0	0	0	0	0	0	0	0	0	0	1	1	1	1	1	1
630	2010	1	1	1	0	0	0	0	159	108	319590	217080	1	1	0	0	164	1	0	1	3.08	3.21	2.37	-0.0972656	1	0	0	3	0	0	0	0	0	0	0	0	0	0	0	0	0	0	0	0	0	0	0	0	0
631	2010	1	1	1	0	0	0	0	29	48	58290	96480	1	1	0	0	10	1	0	0	1.56	3.98	6.13	0.477894	0	1	0	1	0	0	0	0	0	0	0	0	0	0	0	0	0	0	0	0	0	0	0	0	0
632	2010	1	2	0	1	0	0	0	127	22	255270	44220	0	0	0	0	3	1	0	0	6.07	3.69	1.62	-0.452539	0	1	0	1	0	0	0	0	0	0	0	0	0	0	0	0	0	0	0	0	0	0	0	0	0
633	2010	1	2	0	1	0	0	0	26	43	52260	86430	0	0	0	0	153	1	0	1	2.2	3.2	3.45	0.16469	0	0	1	0	0	0	0	0	0	0	0	0	0	0	0	0	0	0	0	0	0	0	0	0	0
634	2010	1	2	0	1	0	0	0	48	24	96480	48240	0	0	0	0	161	1	0	1	3.33	3.27	2.23	-0.14813	0	0	1	0	-1	0	0	0	0	0	0	0	0	0	0	0	0	0	0	0	0	0	0	0	0
635	2010	1	2	0	1	0	0	0	5	38	10050	76380	0	0	0	0	50	1	0	0	1.46	4.55	6.78	0.537439	1	0	0	3	-1	0	0	0	0	0	0	0	0	0	0	0	0	0	0	0	0	0	0	0	0
636	2010	1	2	0	1	0	0	0	65	17	130650	34170	0	0	0	0	9	1	0	1	3.42	3.26	2.21	-0.160091	0	1	0	1	0	0	0	0	0	0	0	0	0	0	0	0	0	0	0	0	1	1	1	1	1
637	2010	1	2	0	1	0	0	0	31	39	62310	78390	0	0	0	0	111	1	0	1	2.34	3.26	3.12	0.106838	0	1	0	1	0	0	0	0	0	0	0	0	0	0	0	0	0	0	0	0	0	0	0	0	0
638	2010	1	2	0	1	0	0	0	44	30	88440	60300	0	0	0	0	64	1	0	0	2.22	3.3	3.31	0.148336	0	0	1	0	-1	0	0	0	0	0	0	0	0	0	0	0	0	0	0	0	0	0	0	0	0
639	2010	1	2	0	1	0	0	0	111	40	223110	80400	0	0	0	0	189	1	0	0	2.44	3.26	2.87	0.061404	1	0	0	3	0	0	0	0	0	0	0	0	0	0	0	0	0	0	0	0	0	0	0	0	0
640	2010	1	2	0	1	0	0	0	66	34	132660	68340	0	0	0	0	143	1	0	0	2.47	3.26	2.87	0.0564262	0	0	1	0	0	0	0	0	0	0	0	0	0	0	0	0	0	0	0	0	0	0	0	0	0
641	2010	1	2	0	1	0	0	0	87	21	174870	42210	0	0	0	0	4	1	0	0	1.87	3.55	4.17	0.294951	0	0	1	0	2	0	0	0	0	0	0	0	0	0	0	0	0	0	0	0	0	0	0	0	0
642	2010	1	2	0	1	0	0	0	20	63	40200	126630	0	0	0	0	10	1	0	0	3.58	3.41	2.07	-0.203762	1	0	0	3	-1	0	0	0	0	0	0	0	0	0	0	0	0	0	0	0	0	0	0	0	-1
643	2010	1	2	0	1	0	0	0	60	28	120600	56280	0	0	0	0	11	1	0	1	3.32	3.22	2.26	-0.141273	0	0	1	0	-1	0	0	0	0	0	0	0	0	0	0	0	0	0	0	0	0	0	0	0	0
644	2010	1	2	0	1	0	0	0	23	10	46230	20100	0	0	0	0	33	1	0	0	2.51	3.31	2.82	0.0437964	0	0	1	0	0	0	0	0	0	0	0	0	0	0	0	0	0	0	0	0	0	0	0	0	0
645	2010	1	2	0	1	0	0	0	92	33	184920	66330	0	0	0	0	107	1	0	0	2.59	3.16	2.84	0.0339877	0	1	0	1	0	0	0	0	0	0	0	0	0	0	0	0	0	0	0	0	0	0	0	0	0
646	2010	1	2	0	1	0	0	0	78	32	156780	64320	0	0	0	0	56	1	0	0	3.13	3.09	2.42	-0.0937343	0	1	0	1	0	0	0	0	0	0	0	0	0	0	0	0	0	0	0	0	0	0	0	0	0
647	2010	1	2	0	1	0	0	0	49	29	98490	58290	0	0	0	0	8	1	0	0	2.21	3.33	3.32	0.151284	0	1	0	1	2	0	0	0	0	0	1	1	1	1	1	1	1	1	1	1	1	1	1	1	1
648	2010	1	3	0	0	1	0	1	28	60	56280	120600	0	0	0	0	94	1	0	1	1.36	4.56	9.77	0.63294	0	1	0	1	0	0	0	0	0	0	0	0	0	0	0	0	0	0	0	0	0	0	0	0	0
649	2010	1	3	0	0	1	0	1	10	23	20100	46230	0	0	0	0	70	1	0	0	1.76	3.81	4.38	0.339871	0	0	1	0	0	0	0	0	0	0	0	0	0	0	0	0	0	0	0	0	0	0	0	0	0
650	2010	1	3	0	0	1	0	-1	21	87	42210	174870	0	0	0	0	91	1	0	1	1.35	4.9	8.97	0.629258	1	0	0	3	0	0	0	0	0	0	0	0	0	0	0	0	0	0	0	0	0	0	0	0	0
651	2010	1	3	0	0	1	0	1	63	20	126630	40200	0	0	0	0	34	1	0	1	1.89	3.68	4	0.279101	0	1	0	1	-1	0	0	0	0	0	0	0	0	0	0	0	0	0	0	-1	-1	-1	-1	-1	-1
652	2010	1	3	0	0	1	0	0	33	92	66330	184920	0	0	0	0	138	1	0	0	1.64	3.74	5.66	0.433078	0	1	0	1	0	0	0	0	0	0	0	0	0	0	0	0	0	0	0	0	0	0	0	-1	-1
653	2010	1	3	0	0	1	0	0	32	78	64320	156780	0	0	0	0	128	1	0	0	1.49	4.02	7.24	0.533019	1	0	0	3	0	0	0	0	0	0	0	0	0	0	0	0	0	0	0	0	0	0	0	0	0
654	2010	1	3	0	0	1	0	0	29	49	58290	98490	0	0	0	0	47	1	0	0	1.81	3.66	4.35	0.322601	1	0	0	3	-1	0	0	0	0	0	0	0	0	0	0	0	0	0	0	0	0	0	0	0	0
655	2010	1	3	0	0	1	0	4	24	48	48240	96480	0	0	0	0	190	1	0	0	1.46	4.36	6.97	0.541459	1	0	0	3	0	0	0	0	0	0	0	0	0	0	0	0	0	0	0	0	0	0	0	0	0
656	2010	1	3	0	0	1	0	-1	38	5	76380	10050	0	0	0	0	126	1	0	0	2.84	3.43	2.41	-0.0628251	0	0	1	0	-1	0	0	0	0	0	0	0	0	0	0	0	0	0	0	0	0	0	0	0	0
657	2010	1	3	0	0	1	0	0	17	65	34170	130650	0	0	0	0	88	1	0	0	1.53	4.05	6.52	0.500221	0	1	0	1	0	0	0	0	0	0	0	0	0	0	0	0	0	0	0	0	0	0	0	0	0
658	2010	1	3	0	0	1	0	3	30	44	60300	88440	0	0	0	0	116	1	0	0	1.87	3.46	4.25	0.299465	1	0	0	3	2	0	0	0	0	0	0	0	0	0	0	1	1	1	1	1	1	2	2	2	2
659	2010	1	3	0	0	1	0	-1	40	111	80400	223110	0	0	0	0	114	1	0	0	1.57	3.96	6.07	0.472198	1	0	0	3	2	0	0	0	0	0	0	0	1	1	1	1	1	1	1	1	1	1	1	1	1
660	2010	1	3	0	0	1	0	3	34	66	68340	132660	0	0	0	0	185	1	0	0	1.65	3.85	5.33	0.418443	1	0	0	3	1	0	0	1	1	1	1	1	1	1	1	1	1	1	1	1	1	1	1	1	1
661	2010	1	3	0	0	1	0	0	39	31	78390	62310	0	0	0	0	35	1	0	0	1.74	3.65	4.84	0.368101	1	0	0	3	1	0	0	0	0	0	0	0	0	0	0	0	0	0	0	0	0	0	-1	-1	-1
662	2010	1	3	0	0	1	0	0	22	127	44220	255270	0	0	0	0	141	1	0	0	1.18	6.88	16.8	0.787934	1	0	0	3	2	0	0	0	0	0	0	1	1	1	1	1	2	2	2	2	2	2	2	2	2
663	2010	1	3	0	0	1	0	2	43	26	86430	52260	0	0	0	0	109	1	0	0	2.16	3.23	3.51	0.178063	0	1	0	1	-1	0	0	0	0	0	0	0	0	0	0	0	0	0	0	0	0	0	0	0	0
664	2010	1	2	0	1	0	0	0	28	10	56280	20100	0	0	0	0	153	1	0	1	2.9	3.18	2.53	-0.0504293	0	0	1	0	0	0	0	0	0	0	0	0	0	0	0	0	0	0	0	0	0	0	0	0	0
665	2010	1	2	0	1	0	0	0	29	92	58290	184920	0	0	0	0	116	1	0	0	1.45	4.21	8.12	0.566502	0	1	0	1	0	0	0	0	0	0	0	0	0	0	0	0	0	0	0	0	0	0	0	0	0
666	2010	1	2	0	1	0	0	0	24	39	48240	78390	0	0	0	0	138	1	0	0	1.78	3.65	4.55	0.342018	0	0	1	0	0	0	0	0	0	0	0	0	0	0	0	0	0	0	0	0	0	0	0	0	0
667	2010	1	2	0	1	0	0	0	40	32	80400	64320	0	0	0	0	161	1	0	0	2.96	3.12	2.52	-0.0589876	1	0	0	3	1	0	0	0	0	0	0	0	0	0	0	0	0	0	0	0	0	0	1	1	1
668	2010	1	2	0	1	0	0	0	5	17	10050	34170	0	0	0	0	141	1	0	0	1.53	4.01	6.53	0.500455	1	0	0	3	0	0	0	0	0	0	0	0	0	0	0	0	0	0	-1	-1	-1	-1	-1	-1	-1
669	2010	1	2	0	1	0	0	0	34	22	68340	44220	0	0	0	0	56	1	0	0	2.49	3.23	2.92	0.0591407	1	0	0	3	1	0	0	0	0	0	0	0	0	0	0	0	0	0	0	0	0	0	0	0	0
670	2010	1	2	0	1	0	0	0	43	21	86430	42210	0	0	0	0	111	1	0	0	2.48	3.31	2.86	0.0535755	1	0	0	3	1	0	0	0	0	0	0	0	0	0	0	0	0	0	0	0	0	0	0	0	0
671	2010	1	2	0	1	0	0	0	30	63	60300	126630	0	0	0	0	107	1	0	0	1.63	3.86	5.55	0.433317	0	0	1	0	0	0	0	0	0	0	0	0	0	0	0	0	0	0	0	0	0	0	0	0	0
672	2010	1	3	0	0	1	0	-1	17	5	34170	10050	0	0	0	0	190	1	0	0	2.6	3.36	2.69	0.0128682	0	1	0	1	0	0	0	0	0	0	0	0	0	0	0	0	0	0	0	0	0	0	0	0	0
673	2010	1	3	0	0	1	0	-2	22	34	44220	68340	0	0	0	0	35	1	0	0	1.51	4.14	6.78	0.514759	1	0	0	3	1	0	0	0	0	0	0	0	0	0	0	0	0	0	0	0	0	0	0	0	0
674	2010	1	3	0	0	1	0	-3	21	43	42210	86430	0	0	0	0	85	1	0	1	1.57	4.1	5.83	0.465416	1	0	0	3	2	0	0	0	0	0	0	0	0	0	0	0	0	0	0	0	1	1	1	1	1
675	2010	1	3	0	0	1	0	1	63	30	126630	60300	0	0	0	0	115	1	0	1	2.87	3.32	2.47	-0.0564262	1	0	0	3	2	0	0	0	0	0	0	0	0	0	0	0	0	0	0	0	0	0	0	0	0
676	2010	1	3	0	0	1	0	-1	32	40	64320	80400	0	0	0	0	64	1	0	0	1.43	4.37	8.05	0.575077	0	1	0	1	0	0	0	0	0	0	0	0	0	0	0	0	0	0	0	0	0	0	0	0	0
677	2010	1	3	0	0	1	0	1	10	28	20100	56280	0	0	0	0	88	1	0	0	1.53	4.08	6.47	0.499035	1	0	0	3	1	0	0	0	0	0	0	0	0	0	1	1	1	1	1	1	1	1	1	1	1
678	2010	1	3	0	0	1	0	0	92	29	184920	58290	0	0	0	0	153	1	0	0	3.26	3.26	2.26	-0.135729	0	0	1	0	-1	0	0	0	0	0	0	0	0	0	0	0	0	0	-1	-1	-1	-1	-1	-1	-1
679	2010	1	3	0	0	1	0	1	39	24	78390	48240	0	0	0	0	21	1	0	0	2.33	3.48	2.97	0.0924842	1	0	0	3	1	0	0	0	0	0	0	0	0	0	0	0	0	0	0	0	0	0	0	0	0
680	2010	1	2	0	1	0	0	0	10	63	20100	126630	0	0	0	0	161	1	0	0	1.33	5.05	9.69	0.648681	1	0	0	3	1	0	0	0	0	0	0	0	0	0	0	0	0	0	0	0	0	0	0	0	0
681	2010	1	2	0	1	0	0	0	5	29	10050	58290	0	0	0	0	138	1	0	0	1.71	3.74	5.01	0.385195	1	0	0	3	2	0	0	0	0	0	0	0	0	0	0	0	0	0	0	0	0	0	0	0	0
682	2010	1	2	0	1	0	0	0	39	43	78390	86430	0	0	0	0	6	1	0	0	1.79	3.5	4.68	0.344984	1	0	0	3	3	0	0	0	0	0	0	0	0	0	0	0	0	0	0	0	0	0	0	0	0
683	2010	1	2	0	1	0	0	0	34	40	68340	80400	0	0	0	0	21	1	0	0	2.12	3.7	5.3	0.283019	0	1	0	1	0	0	0	0	0	0	1	1	1	1	1	1	1	0	0	0	0	0	0	0	0
684	2010	1	3	0	0	1	0	-4	63	10	126630	20100	0	0	0	0	186	1	0	1	3.51	3.42	2.09	-0.193569	0	0	1	0	-2	0	0	0	0	0	0	0	0	0	0	0	0	0	0	0	0	0	0	0	0
685	2010	1	3	0	0	1	0	-3	29	5	58290	10050	0	0	0	0	191	1	0	0	2.73	3.41	2.52	-0.030525	0	1	0	1	1	0	0	0	0	0	0	0	0	0	0	0	0	0	0	0	0	1	1	1	1
686	2010	1	3	0	0	1	0	-4	43	39	86430	78390	0	0	0	0	190	1	0	0	2.04	3.67	3.39	0.195211	0	0	1	0	1	0	0	0	0	0	0	0	0	0	0	0	0	0	0	0	0	0	0	0	0
687	2010	1	3	0	0	1	0	0	40	34	80400	68340	0	0	0	0	85	1	0	0	2.33	3.36	3.04	0.100237	0	1	0	1	0	0	0	0	0	0	0	0	0	0	0	0	0	0	0	0	0	0	0	0	0
688	2010	1	2	0	1	0	0	0	5	40	10050	80400	0	0	0	0	33	1	1	0	1.65	3.67	5.81	0.433944	1	0	0	3	0	0	0	0	0	0	0	0	0	0	0	0	0	0	0	0	0	0	0	0	0
689	2010	1	2	0	1	0	0	0	10	39	20100	78390	0	0	0	0	21	1	0	0	1.59	4.04	5.77	0.455621	1	0	0	3	-1	0	0	0	0	0	0	0	0	0	0	0	0	0	0	0	0	0	0	0	0
690	2010	1	3	0	0	1	0	-1	40	5	80400	10050	0	0	0	0	115	1	1	0	2.79	3.28	2.57	-0.0306821	1	0	0	3	1	0	0	0	0	0	0	0	0	0	0	0	0	0	0	0	0	0	0	1	1
691	2010	1	3	0	0	1	0	-4	39	10	78390	20100	0	0	0	0	64	1	0	0	2.74	3.72	2.39	-0.0534465	1	0	0	3	0	0	0	0	0	0	0	0	0	0	0	0	0	0	0	0	0	1	1	1	1
692	2010	1	4	0	0	0	1	0	10	40	20100	80400	0	0	0	0	26	1	1	0	1.5	4.09	6.96	0.522989	1	0	0	3	1	0	0	0	0	0	0	0	0	0	0	0	0	0	0	0	0	0	0	0	0
693	2011	1	1	1	0	0	0	0	60	19	120660	38209	0	0	0	0	128	1	0	1	2.41	3.1	3.11	0.0933944	0	1	0	1	0	0	0	0	0	0	0	0	0	0	0	0	0	0	0	0	0	0	0	0	0
694	2011	1	1	1	0	0	0	0	255	26	512805	52286	0	0	0	0	193	1	0	0	6.94	3.85	1.52	-0.513803	0	0	1	0	-1	0	0	-1	-1	-1	-1	-1	-1	-1	-1	-1	-1	-1	-1	-1	-1	-1	-1	-1	-1
695	2011	1	1	1	0	0	0	0	26	60	52286	120660	0	0	0	0	116	1	0	1	1.52	3.78	7.44	0.523486	0	1	0	1	-1	0	0	0	0	0	0	0	0	0	0	0	0	0	0	0	0	0	0	0	0
696	2011	1	1	1	0	0	0	0	19	255	38209	512805	0	0	0	0	60	1	0	0	1.14	7.57	19.63	0.826251	1	0	0	3	0	0	0	0	0	0	0	0	0	0	0	0	0	0	0	0	0	0	0	0	0
697	2011	1	1	1	0	0	0	0	19	26	38209	52286	0	0	0	0	106	1	0	0	1.92	3.39	4.02	0.272077	1	0	0	3	1	0	0	0	0	0	0	0	0	0	0	0	0	0	0	0	0	0	0	0	0
698	2011	1	1	1	0	0	0	0	60	255	120660	512805	0	0	0	0	184	1	0	1	1.31	5	10.16	0.664934	1	0	0	3	1	0	0	0	0	0	0	0	0	0	0	0	1	1	1	1	1	1	1	1	1
699	2011	1	1	1	0	0	0	0	26	19	52286	38209	0	0	0	0	56	1	0	1	1.91	3.47	4.07	0.27786	1	0	0	3	0	0	0	0	0	0	0	0	0	0	0	0	0	0	0	0	0	0	0	0	0
700	2011	1	1	1	0	0	0	0	255	60	512805	120660	0	0	0	0	5	1	0	0	4.02	3.3	1.98	-0.256294	0	0	1	0	-3	0	0	0	0	0	0	-1	-1	-1	-1	-1	-1	-1	-1	-1	-1	-1	-1	-1	-1
701	2011	1	1	1	0	0	0	0	26	255	52286	512805	0	1	0	0	68	1	0	1	1.09	9.2	30.47	0.884612	1	0	0	3	1	0	0	0	0	0	0	0	0	0	1	1	0	0	0	0	0	0	0	0	0
702	2011	1	1	1	0	0	0	0	19	60	38209	120660	0	0	0	0	18	1	0	0	1.43	4.19	7.93	0.573197	0	0	1	0	-1	0	0	0	0	0	-1	-1	-1	-1	-1	-1	-1	-2	-2	-2	-2	-2	-2	-2	-2
703	2011	1	1	1	0	0	0	0	60	26	120660	52286	1	0	0	0	39	1	0	1	3.98	2.29	2.71	-0.117747	0	1	0	1	1	0	0	0	0	0	0	0	0	0	0	0	0	0	0	1	1	1	1	1	1
704	2011	1	1	1	0	0	0	0	255	19	512805	38209	1	0	0	0	170	1	0	0	8.55	4.74	1.37	-0.612968	0	0	1	0	-3	0	0	0	0	0	0	0	0	0	0	0	0	0	0	0	0	0	0	0	0
705	2011	1	1	1	0	0	0	0	51	59	102561	118649	0	0	0	0	4	1	0	0	1.57	3.91	5.99	0.469998	0	1	0	1	0	0	0	0	0	0	0	0	0	0	0	0	0	0	0	0	0	0	0	0	0
706	2011	1	1	1	0	0	0	0	50	147	100550	295617	0	0	0	0	165	1	0	0	1.59	3.81	5.73	0.454411	1	0	0	3	0	0	0	0	0	0	0	0	0	0	0	0	0	0	0	0	0	0	0	0	0
707	2011	1	1	1	0	0	0	0	147	51	295617	102561	0	0	0	0	91	1	0	1	3.3	3.32	2.21	-0.149458	0	0	1	0	-2	0	0	0	0	0	0	0	0	0	0	0	0	0	0	0	0	0	0	0	0
708	2011	1	1	1	0	0	0	0	59	50	118649	100550	0	0	0	0	10	1	0	0	3.44	3.31	2.86	-0.0589527	1	0	0	3	0	0	0	0	0	0	0	0	0	0	0	0	0	0	0	0	0	0	0	0	0
709	2011	1	1	1	0	0	0	0	59	147	118649	295617	0	0	0	0	95	1	0	0	1.63	3.68	5.73	0.438977	0	1	0	1	0	0	0	0	0	0	0	0	0	0	0	0	0	0	0	0	0	0	0	0	0
710	2011	1	1	1	0	0	0	0	51	50	102561	100550	0	0	0	0	94	1	0	0	1.64	3.8	5.33	0.422139	0	1	0	1	1	0	0	0	0	0	0	0	0	0	0	0	0	0	0	0	0	0	0	0	0
711	2011	1	1	1	0	0	0	0	147	59	295617	118649	0	0	0	0	99	1	0	1	2.49	3.19	2.9	0.0567788	0	0	1	0	-1	0	0	0	0	1	1	1	1	1	1	1	1	1	1	1	1	0	0	0	0
712	2011	1	1	1	0	0	0	0	50	51	100550	102561	0	0	0	0	50	1	0	0	2.85	3.34	2.45	-0.0572861	0	0	1	0	0	0	0	0	0	0	0	0	0	0	0	0	0	0	0	0	0	0	0	0	0
713	2011	1	1	1	0	0	0	0	59	51	118649	102561	0	0	0	0	13	1	0	0	2.61	3.28	2.69	0.0113946	1	0	0	3	1	0	0	0	0	0	0	0	0	0	0	0	0	0	0	0	0	0	0	0	0
714	2011	1	1	1	0	0	0	0	147	50	295617	100550	1	0	0	0	5	1	0	1	3.18	3.34	2.25	-0.129979	0	1	0	1	0	0	0	0	0	0	0	0	0	0	0	0	0	0	0	0	0	0	0	0	0
715	2011	1	1	1	0	0	0	0	51	147	102561	295617	1	1	0	0	97	1	0	0	1.38	4.7	8.52	0.607267	1	0	0	3	1	0	0	0	0	0	0	0	0	0	0	0	0	0	0	0	0	0	0	0	0
716	2011	1	1	1	0	0	0	0	50	59	100550	118649	1	1	0	0	71	1	0	0	1.73	3.82	4.58	0.359694	0	0	1	0	-1	0	0	0	0	0	0	0	0	0	0	0	0	0	0	0	0	0	0	0	0
717	2011	1	1	1	0	0	0	0	73	187	146803	376057	0	0	0	0	67	1	0	0	2.09	3.32	3.58	0.199139	0	0	1	0	0	0	0	0	0	0	0	0	0	0	0	0	0	0	0	0	0	0	0	0	0
718	2011	1	1	1	0	0	0	0	29	124	58319	249364	0	0	0	0	76	1	0	0	1.32	5.12	9.66	0.654056	1	0	0	3	1	0	0	0	0	0	0	0	0	0	0	0	0	0	0	0	0	0	0	0	0
719	2011	1	1	1	0	0	0	0	124	73	249364	146803	0	0	0	0	157	1	0	0	2.14	3.35	3.4	0.173172	1	0	0	3	-1	0	0	0	0	0	0	0	0	0	0	0	0	0	0	0	0	0	0	0	0
720	2011	1	1	1	0	0	0	0	187	29	376057	58319	0	0	0	0	58	1	0	0	3.71	3.35	2.03	-0.223069	0	0	1	0	0	0	0	0	0	0	0	0	0	0	0	0	0	0	0	0	0	0	0	0	0
721	2011	1	1	1	0	0	0	0	187	124	376057	249364	0	0	0	0	54	1	0	0	1.89	3.38	4.22	0.292134	0	0	1	0	0	0	0	0	0	0	0	0	0	0	0	0	0	0	0	0	0	0	0	0	0
722	2011	1	1	1	0	0	0	0	73	29	146803	58319	0	0	0	0	162	1	0	0	4.18	3.56	1.86	-0.2984	0	0	1	0	0	0	0	0	0	0	0	0	0	0	0	0	0	0	0	0	0	0	0	0	0
723	2011	1	1	1	0	0	0	0	124	187	249364	376057	0	0	0	0	166	1	0	0	1.86	3.5	4.28	0.30399	1	0	0	3	0	0	0	0	0	0	0	0	0	0	0	0	0	0	0	0	0	0	0	0	0
724	2011	1	1	1	0	0	0	0	29	73	58319	146803	0	0	0	0	173	1	0	0	1.23	6.05	12.91	0.735549	0	1	0	1	-1	0	0	0	0	0	0	0	0	0	-1	-1	0	0	0	0	0	0	0	0	0
725	2011	1	1	1	0	0	0	0	187	73	376057	146803	1	1	0	0	193	1	0	0	2.16	3.26	3.47	0.174779	0	0	1	0	-2	0	0	0	0	0	0	0	0	0	0	0	-1	-1	-1	-1	-1	-1	-1	-1	-1
726	2011	1	1	1	0	0	0	0	124	29	249364	58319	1	1	0	0	55	1	0	0	3.56	3.36	2.1	-0.195292	0	0	1	0	-1	0	0	0	0	0	0	0	0	0	0	0	0	0	0	0	0	0	0	0	0
727	2011	1	1	1	0	0	0	0	73	124	146803	249364	1	1	0	0	179	1	0	0	1.89	3.65	3.97	0.277211	1	0	0	3	1	0	0	0	0	0	0	0	0	0	0	0	0	0	0	0	0	0	0	0	0
728	2011	1	1	1	0	0	0	0	29	187	58319	376057	1	1	0	0	95	1	0	0	1.36	4.81	8.49	0.617508	1	0	0	3	0	0	0	0	0	0	0	0	0	0	0	0	0	0	0	0	0	0	0	0	0
729	2011	1	1	1	0	0	0	0	100	33	201100	66363	0	0	0	0	148	1	0	1	2.77	3.3	2.51	-0.0373955	0	0	1	0	-2	0	0	0	-1	-1	-1	-1	-1	-1	-1	-1	-1	-1	-1	-1	-1	-1	-1	-1	-1
730	2011	1	1	1	0	0	0	0	41	125	82451	251375	0	0	0	0	50	1	0	1	1.43	4.39	7.42	0.56453	0	1	0	1	1	0	0	0	0	0	0	0	0	0	0	0	0	0	0	0	0	0	0	0	0
731	2011	1	1	1	0	0	0	0	125	100	251375	201100	0	0	0	0	122	1	0	1	2.11	3.38	3.44	0.183236	0	1	0	1	-1	0	0	0	0	0	0	0	0	0	0	0	0	0	0	0	0	0	0	0	0
732	2011	1	1	1	0	0	0	0	33	41	66363	82451	0	0	0	0	161	1	0	0	1.98	3.39	3.86	0.245983	1	0	0	3	1	0	0	0	0	0	0	0	0	0	0	0	0	0	0	0	0	0	0	0	0
733	2011	1	1	1	0	0	0	0	33	125	66363	251375	0	0	0	0	31	1	0	0	1.32	5.01	9.77	0.655222	1	0	0	3	1	0	0	0	0	0	0	0	0	0	0	0	0	0	0	0	0	0	0	0	0
734	2011	1	1	1	0	0	0	0	100	41	201100	82451	0	0	0	0	142	1	0	1	3.1	3.33	2.3	-0.112202	0	1	0	1	0	0	0	0	0	0	0	0	0	0	0	0	0	0	0	0	0	0	0	0	0
735	2011	1	1	1	0	0	0	0	125	33	251375	66363	0	1	0	0	91	1	0	1	4.31	3.42	1.88	-0.299896	1	0	0	3	1	0	0	0	0	0	0	0	0	0	0	0	0	0	0	0	0	0	0	0	0
736	2011	1	1	1	0	0	0	0	41	100	82451	201100	0	0	0	0	123	1	0	1	1.48	4.19	7.12	0.535226	1	0	0	3	0	0	0	0	0	0	0	0	0	0	0	0	0	0	0	0	0	0	0	0	0
737	2011	1	1	1	0	0	0	0	33	100	66363	201100	1	0	0	0	145	1	0	0	1.4	4.56	8.03	0.589753	1	0	0	3	1	0	0	0	0	0	0	0	0	0	0	0	0	0	0	1	1	1	1	1	1
738	2011	1	1	1	0	0	0	0	125	41	251375	82451	0	0	0	0	128	1	0	1	4.12	3.43	1.91	-0.280842	0	1	0	1	0	0	0	0	0	0	0	0	0	0	0	0	0	0	0	0	0	0	0	0	0
739	2011	1	1	1	0	0	0	0	100	125	201100	251375	1	0	0	0	105	1	0	1	2.48	3.27	2.88	0.0560036	1	0	0	3	0	0	0	0	0	0	0	0	0	0	0	0	0	0	0	0	0	0	0	0	0
740	2011	1	1	1	0	0	0	0	41	33	82451	66363	0	1	0	0	126	1	0	1	1.57	3.83	6.1	0.473008	1	0	0	3	1	0	0	0	0	0	0	0	0	0	0	0	0	0	0	0	0	0	0	0	0
741	2011	1	1	1	0	0	0	0	34	82	68374	164902	0	0	0	0	135	1	0	0	1.67	3.59	5.57	0.419269	0	1	0	1	0	0	0	0	0	0	0	0	0	0	0	0	0	0	0	0	0	0	0	0	0
742	2011	1	1	1	0	0	0	0	66	107	132726	215177	0	0	0	0	189	1	0	0	1.78	3.54	4.66	0.347205	1	0	0	3	2	0	0	1	1	1	1	1	1	1	1	1	1	1	1	1	1	1	1	1	1
743	2011	1	1	1	0	0	0	0	107	34	215177	68374	0	0	0	0	110	1	0	0	4.12	3.45	1.89	-0.286382	0	1	0	1	0	0	0	0	0	0	0	0	0	-1	-1	-1	-1	-1	-1	-1	-1	-1	-1	-1	-1
744	2011	1	1	1	0	0	0	0	82	66	164902	132726	0	0	0	0	15	1	0	0	1.8	3.44	4.66	0.340963	1	0	0	3	0	0	0	0	0	0	0	0	0	0	0	0	0	0	-1	0	0	0	0	0	0
745	2011	1	1	1	0	0	0	0	82	107	164902	215177	0	0	0	0	10	1	0	0	1.4	4.53	8.41	0.59538	1	0	0	3	3	0	0	0	0	0	0	0	0	0	0	0	1	1	1	1	1	1	1	1	1
746	2011	1	1	1	0	0	0	0	34	66	68374	132726	0	0	0	0	128	1	0	0	1.52	4.01	6.4	0.501645	1	0	0	3	0	0	0	0	0	0	0	0	0	0	0	0	0	0	0	0	0	0	0	0	0
747	2011	1	1	1	0	0	0	0	107	82	215177	164902	0	0	0	0	45	1	0	0	2.97	3.33	2.38	-0.0834677	0	0	1	0	0	0	0	0	0	0	0	0	0	0	0	0	0	0	0	0	0	0	0	0	0
748	2011	1	1	1	0	0	0	0	66	34	132726	68374	0	0	0	0	183	1	0	0	2.92	3.26	2.46	-0.0640383	1	0	0	3	0	0	0	0	0	0	0	0	0	0	0	0	0	0	0	0	0	0	0	0	0
749	2011	1	1	1	0	0	0	0	82	34	164902	68374	0	0	0	0	56	1	0	0	2.81	3.14	2.62	-0.0258075	0	1	0	1	-1	0	0	0	0	0	0	0	0	0	0	0	0	0	0	0	0	0	0	0	0
750	2011	1	1	1	0	0	0	0	107	66	215177	132726	0	0	0	0	161	1	0	0	3.5	3.47	2.07	-0.197378	0	0	1	0	-1	0	0	0	0	0	0	0	0	0	0	0	0	0	0	0	0	0	0	0	0
751	2011	1	1	1	0	0	0	0	34	107	68374	215177	0	1	0	0	38	1	0	0	1.21	6.32	14.19	0.755974	0	1	0	1	2	0	0	0	0	0	0	0	0	0	0	0	1	1	1	1	1	2	2	2	2
752	2011	1	1	1	0	0	0	0	66	82	132726	164902	0	1	0	0	109	1	0	0	1.92	3.21	4.51	0.299104	1	0	0	3	-1	0	0	0	0	0	0	0	0	0	0	0	0	0	0	0	0	0	0	0	0
753	2011	1	1	1	0	0	0	0	182	37	366002	74407	0	0	0	0	9	1	0	1	4.18	3.52	1.86	-0.2984	0	0	1	0	-1	0	0	0	0	0	0	0	0	0	0	0	0	-1	-1	-1	-1	-1	-1	-1	-1
754	2011	1	1	1	0	0	0	0	17	46	34187	92506	0	0	0	0	102	1	0	0	1.38	4.55	8.56	0.607815	1	0	0	3	2	0	0	0	0	0	0	0	0	0	0	0	0	0	0	0	0	0	0	0	0
755	2011	1	1	1	0	0	0	0	46	182	92506	366002	0	0	0	0	8	1	0	0	1.52	3.96	6.71	0.508863	1	0	0	3	0	0	0	0	0	0	0	0	0	0	0	0	0	0	0	0	0	0	0	0	0
756	2011	1	1	1	0	0	0	0	37	17	74407	34187	0	0	0	0	18	1	0	0	2.18	3.34	3.31	0.156601	1	0	0	3	2	0	0	0	0	0	0	0	0	0	0	0	0	0	0	0	0	0	0	0	1
757	2011	1	1	1	0	0	0	0	37	46	74407	92506	0	0	0	0	77	1	0	0	1.32	5.13	9.39	0.651079	0	1	0	1	-2	0	0	0	0	0	0	0	0	0	0	0	0	0	0	0	0	0	0	0	0
758	2011	1	1	1	0	0	0	0	182	17	366002	34187	0	0	0	0	96	1	0	1	7.19	4.04	1.48	-0.536594	0	1	0	1	0	0	0	0	0	0	0	0	0	0	0	0	0	0	0	0	0	0	0	0	0
759	2011	1	1	1	0	0	0	0	46	37	92506	74407	0	0	0	0	165	1	0	0	3.87	3.48	1.95	-0.254423	0	0	1	0	-1	0	0	0	0	0	0	0	0	0	0	0	0	0	0	0	0	0	0	0	0
760	2011	1	1	1	0	0	0	0	17	182	34187	366002	0	0	0	0	112	1	0	0	1.13	7.63	21	0.837337	1	0	0	3	0	0	0	0	0	0	0	0	0	0	0	0	0	0	0	0	0	0	0	0	0
761	2011	1	1	1	0	0	0	0	37	182	74407	366002	1	1	0	0	67	1	0	0	1.13	7.73	19.51	0.8337	1	0	0	3	0	0	0	0	0	0	0	0	0	0	0	0	0	0	0	1	1	1	1	1	1
762	2011	1	1	1	0	0	0	0	46	17	92506	34187	0	0	0	0	100	1	0	0	3.4	3.27	2.18	-0.164598	1	0	0	3	1	0	0	0	0	0	0	0	0	0	0	0	0	0	0	0	0	0	0	0	1
763	2011	1	1	1	0	0	0	0	182	46	366002	92506	1	0	0	0	166	1	0	1	5.41	3.71	1.65	-0.421218	0	0	1	0	0	0	0	1	1	1	2	2	2	2	2	2	2	2	2	2	2	2	2	1	1
764	2011	1	1	1	0	0	0	0	17	37	34187	74407	0	1	0	0	120	1	0	0	1.59	3.87	5.78	0.45592	1	0	0	3	1	0	0	-1	-1	-1	-1	-1	-1	-1	-1	-1	-1	-1	-1	-1	-1	-1	-1	-1	-1
765	2011	1	1	1	0	0	0	0	35	233	70385	468563	0	0	0	0	77	1	0	0	1.28	5.29	10.9	0.689507	1	0	0	3	3	0	0	0	0	0	0	0	0	0	0	0	0	0	0	0	0	0	0	0	0
766	2011	1	1	1	0	0	0	0	91	48	183001	96528	0	0	0	0	126	1	0	1	3.14	3.22	2.31	-0.114429	0	0	1	0	1	0	0	0	0	0	0	1	1	1	1	1	1	1	1	1	1	1	1	1	1
767	2011	1	1	1	0	0	0	0	48	35	96528	70385	0	0	0	0	109	1	0	1	1.97	3.47	3.75	0.240948	0	1	0	1	-1	0	0	0	0	0	0	0	0	0	0	0	0	0	0	0	0	0	0	0	0
768	2011	1	1	1	0	0	0	0	233	91	468563	183001	0	0	0	0	142	1	0	0	2.24	3.36	3.17	0.130971	0	0	1	0	-2	0	0	0	0	0	0	0	0	0	0	0	0	0	0	0	0	-1	-1	-1	-1
769	2011	1	1	1	0	0	0	0	233	48	468563	96528	0	0	0	0	55	1	0	0	3.79	3.39	1.99	-0.23866	0	0	1	0	-1	0	0	0	0	0	0	0	0	0	0	0	0	0	0	0	0	0	0	0	0
770	2011	1	1	1	0	0	0	0	35	91	70385	183001	0	0	0	0	8	1	0	0	1.3	5.11	10.25	0.67167	0	1	0	1	-2	0	0	0	0	0	0	0	0	0	0	0	0	0	0	0	0	0	0	-1	-1
771	2011	1	1	1	0	0	0	0	48	233	96528	468563	0	0	0	0	120	1	0	1	1.3	5.24	10.62	0.675069	1	0	0	3	0	0	0	0	0	0	0	0	0	0	0	0	0	0	0	0	0	0	0	0	0
772	2011	1	1	1	0	0	0	0	91	35	183001	70385	0	0	0	0	185	1	0	1	3.4	3.51	2.09	-0.184351	0	1	0	1	-2	0	0	0	0	0	0	0	0	0	0	0	0	0	0	0	0	0	0	-1	-1
773	2011	1	1	1	0	0	0	0	233	35	468563	70385	0	0	0	0	112	1	0	0	6.31	4.16	1.52	-0.499416	0	1	0	1	0	0	0	0	0	0	0	0	0	0	0	0	0	0	0	0	0	0	0	0	0
774	2011	1	1	1	0	0	0	0	48	91	96528	183001	0	0	0	0	34	1	0	1	1.42	4.51	7.63	0.573164	1	0	0	3	1	0	0	0	0	0	0	0	0	0	0	0	0	0	0	0	1	1	1	0	0
775	2011	1	1	1	0	0	0	0	35	48	70385	96528	0	1	0	0	25	1	0	0	1.48	4.29	6.9	0.530748	0	1	0	1	0	0	0	0	0	0	0	0	0	0	0	0	0	0	0	0	0	0	0	0	0
776	2011	1	1	1	0	0	0	0	91	233	183001	468563	0	1	0	0	16	1	0	1	1.49	4.29	6.44	0.515861	1	0	0	3	0	0	0	0	0	0	0	0	0	0	0	0	0	0	0	0	0	0	0	0	0
777	2011	1	1	1	0	0	0	0	69	120	138759	241320	0	0	0	0	55	1	0	0	1.51	4.08	6.52	0.508877	1	0	0	3	2	0	0	0	0	0	0	1	1	1	1	1	1	1	1	1	1	1	1	1	1
778	2011	1	1	1	0	0	0	0	89	40	178979	80440	0	0	0	0	43	1	0	0	3.3	3.2	2.25	-0.141414	0	0	1	0	-1	0	0	0	0	0	-1	-1	-1	-1	-1	-1	-1	-1	-1	-1	-1	-1	-1	-1	-1
779	2011	1	1	1	0	0	0	0	40	69	80440	138759	0	0	0	0	183	1	0	0	1.54	3.85	6.59	0.497606	0	0	1	0	1	0	0	0	0	0	0	0	0	0	0	0	0	0	0	0	0	0	0	0	0
780	2011	1	1	1	0	0	0	0	120	89	241320	178979	0	0	0	0	181	1	0	0	2.35	3.25	3.04	0.0965845	0	0	1	0	1	0	0	0	0	0	0	0	0	0	0	0	0	0	0	0	0	0	0	0	0
781	2011	1	1	1	0	0	0	0	120	40	241320	80440	0	0	0	0	170	1	0	0	5.25	3.67	1.69	-0.40124	0	1	0	1	0	0	0	0	0	0	0	0	0	0	0	0	0	0	1	1	1	1	1	1	1
782	2011	1	1	1	0	0	0	0	69	89	138759	178979	0	0	0	0	39	1	0	0	1.69	3.73	5.02	0.392513	0	0	1	0	0	0	0	1	1	1	1	1	1	1	1	1	1	1	1	1	1	1	1	1	1
783	2011	1	1	1	0	0	0	0	40	120	80440	241320	0	0	0	0	97	1	0	0	1.22	5.91	14.74	0.75183	1	0	0	3	3	0	0	0	1	1	1	2	2	2	2	2	2	2	2	2	2	2	2	2	2
784	2011	1	1	1	0	0	0	0	89	69	178979	138759	0	0	0	0	109	1	0	0	2.14	3.4	3.39	0.172304	0	1	0	1	-2	0	0	0	0	0	0	0	0	0	0	0	0	0	0	0	0	0	0	0	0
785	2011	1	1	1	0	0	0	0	120	69	241320	138759	0	0	0	0	99	1	0	0	4.24	3.71	1.82	-0.313601	0	0	1	0	1	0	0	0	0	0	0	0	0	0	0	1	1	1	1	1	1	1	1	1	1
786	2011	1	1	1	0	0	0	0	40	89	80440	178979	0	0	0	0	114	1	0	0	1.5	4	7.09	0.525623	1	0	0	3	0	0	0	0	0	0	0	0	0	0	0	0	0	0	0	0	0	0	0	0	0
787	2011	1	1	1	0	0	0	0	69	40	138759	80440	0	1	0	0	4	1	0	0	2.66	2.62	3.26	0.0691914	0	1	0	1	0	0	0	0	0	0	0	0	0	0	0	0	0	0	0	0	0	0	0	0	0
788	2011	1	1	1	0	0	0	0	89	120	178979	241320	0	1	0	0	158	1	0	0	1.43	4.4	7.49	0.565789	1	0	0	3	1	0	0	0	0	0	0	0	0	0	0	0	0	0	0	0	0	0	0	0	0
789	2011	1	1	1	0	0	0	0	77	130	154847	261430	0	0	0	0	34	1	0	1	1.99	3.28	3.89	0.245443	1	0	0	3	0	0	0	0	0	0	0	0	0	0	0	0	0	0	0	0	0	0	-1	-1	-1
790	2011	1	1	1	0	0	0	0	7	62	14077	124682	0	0	0	0	145	1	0	0	1.45	4.22	7.61	0.558249	1	0	0	3	1	0	0	1	1	1	1	1	1	1	1	1	1	1	1	1	1	1	1	1	1
791	2011	1	1	1	0	0	0	0	62	77	124682	154847	0	0	0	0	24	1	0	0	2.34	3.21	3.13	0.107862	0	1	0	1	1	0	0	1	1	1	1	1	1	1	1	1	1	1	1	1	1	1	1	1	1
792	2011	1	1	1	0	0	0	0	130	7	261430	14077	0	0	0	0	71	1	0	0	3.03	3.39	2.31	-0.102867	0	1	0	1	0	0	0	0	0	0	0	0	0	0	0	0	0	0	0	0	0	0	0	0	0
793	2011	1	1	1	0	0	0	0	130	62	261430	124682	0	0	0	0	152	1	0	0	1.61	3.79	5.72	0.446293	0	1	0	1	1	0	0	0	0	0	0	0	0	0	0	0	0	0	0	0	0	0	0	0	0
794	2011	1	1	1	0	0	0	0	77	7	154847	14077	0	0	0	0	9	1	0	1	2.59	3.26	2.72	0.0184533	1	0	0	3	0	0	0	0	0	0	0	0	0	0	0	0	0	0	0	0	0	0	0	0	0
795	2011	1	1	1	0	0	0	0	62	130	124682	261430	0	0	0	0	23	1	0	0	3.02	3.24	2.39	-0.0872842	1	0	0	3	1	0	-1	-1	-1	-1	-1	-1	-1	-1	-1	-1	-1	-1	-1	-1	-1	-1	-1	-1	-1
796	2011	1	1	1	0	0	0	0	7	77	14077	154847	0	0	0	0	76	1	0	0	1.51	4.06	6.69	0.512775	1	0	0	3	3	0	0	0	0	0	0	1	1	1	1	1	2	2	2	2	2	2	2	2	2
797	2011	1	1	1	0	0	0	0	130	77	261430	154847	0	0	0	0	162	1	0	0	2.41	3.24	3.01	0.0827118	0	1	0	1	0	0	0	0	0	0	0	0	0	0	0	0	0	0	0	0	0	0	0	0	0
798	2011	1	1	1	0	0	0	0	62	7	124682	14077	0	0	0	0	50	1	0	0	3.67	3.58	2	-0.22752	0	0	1	0	-1	0	0	0	0	0	0	0	0	0	0	0	0	0	0	0	0	0	0	0	0
799	2011	1	1	1	0	0	0	0	77	62	154847	124682	0	0	0	0	123	1	0	1	1.58	3.75	6.24	0.472655	0	1	0	1	0	0	0	0	0	0	0	0	0	0	0	0	0	0	0	0	0	0	0	0	0
800	2011	1	1	1	0	0	0	0	7	130	14077	261430	1	1	0	0	91	1	0	0	1.35	4.8	8.95	0.629009	1	0	0	3	2	0	0	0	0	0	0	0	0	0	0	0	0	0	0	0	0	0	0	0	0
801	2011	1	1	1	0	0	0	0	102	185	205122	372035	0	0	0	0	99	1	0	1	1.54	3.88	6.45	0.494312	1	0	0	3	0	0	0	0	0	0	0	0	0	0	0	0	0	0	0	0	0	0	0	0	0
802	2011	1	1	1	0	0	0	0	56	14	112616	28154	0	0	0	0	123	1	0	0	3.94	3.4	1.95	-0.259013	0	1	0	1	0	0	0	0	0	0	0	0	0	0	0	0	0	0	0	0	0	0	0	0	0
803	2011	1	1	1	0	0	0	0	14	102	28154	205122	0	0	0	0	106	1	0	0	1.28	4.96	12.44	0.700864	1	0	0	3	0	0	0	0	0	0	0	0	1	1	1	1	1	1	1	1	1	1	1	1	1
804	2011	1	1	1	0	0	0	0	185	56	372035	112616	0	0	0	0	112	1	0	0	2.9	3.24	2.46	-0.0616765	0	1	0	1	0	0	0	0	0	0	0	0	0	0	0	0	0	0	0	0	0	0	0	0	0
805	2011	1	1	1	0	0	0	0	185	14	372035	28154	0	0	0	0	102	1	0	0	6.69	4.04	1.51	-0.512775	0	0	1	0	-3	0	0	0	0	0	0	0	0	0	0	0	0	0	0	0	0	0	0	0	0
806	2011	1	1	1	0	0	0	0	102	56	205122	112616	0	0	0	0	38	1	0	1	1.96	3.45	3.91	0.25445	1	0	0	3	3	0	0	0	0	0	0	0	0	0	1	1	1	1	1	1	1	1	1	1	2
807	2011	1	1	1	0	0	0	0	14	185	28154	372035	0	0	0	0	67	1	0	0	1.1	8.98	25.13	0.869298	0	1	0	1	0	0	0	0	0	0	0	0	0	0	0	0	0	0	0	0	0	0	0	0	0
808	2011	1	1	1	0	0	0	0	56	102	112616	205122	0	0	0	0	88	1	0	0	2.4	3.24	3.02	0.0855408	1	0	0	3	0	0	0	0	0	0	0	0	0	0	0	0	0	1	1	1	1	1	1	1	1
809	2011	1	1	1	0	0	0	0	185	102	372035	205122	0	0	0	0	11	1	0	0	3.46	3.33	2.15	-0.176099	1	0	0	3	1	0	0	0	0	0	0	0	0	0	0	0	0	0	1	1	1	1	1	1	1
810	2011	1	1	1	0	0	0	0	14	56	28154	112616	0	0	0	0	14	1	0	0	1.3	5.08	10.83	0.676895	1	0	0	3	0	0	0	0	0	0	0	0	0	0	0	0	0	0	0	0	0	0	0	0	0
811	2011	1	1	1	0	0	0	0	102	14	205122	28154	0	1	0	0	58	1	0	1	2.09	3.45	3.46	0.189452	0	0	1	0	-1	0	0	0	0	0	0	-1	-1	-1	-1	-1	-1	-1	-1	-1	-1	-1	-1	-1	-1
812	2011	1	1	1	0	0	0	0	56	185	112616	372035	0	0	0	0	157	1	0	0	1.53	4.04	6.31	0.495116	1	0	0	3	0	0	0	0	0	0	0	0	0	0	0	0	0	0	0	0	0	0	0	0	0
813	2011	1	1	1	0	0	0	0	132	145	265452	291595	0	0	0	0	158	1	0	0	2.01	3.41	3.69	0.22651	0	0	1	0	-1	0	0	0	0	0	0	0	0	0	0	0	0	0	0	0	0	0	0	0	0
814	2011	1	1	1	0	0	0	0	47	43	94517	86473	0	0	0	0	13	1	0	0	2.39	3.11	3.13	0.0989212	0	1	0	1	0	0	0	0	0	0	0	0	0	0	0	0	0	0	0	0	0	0	0	1	1
815	2011	1	1	1	0	0	0	0	43	132	86473	265452	0	0	0	0	45	1	0	0	1.3	5.03	10.81	0.676724	1	0	0	3	1	0	0	0	0	0	0	0	0	-1	-1	-1	-1	-1	-1	-1	-1	-1	-1	-1	-1
816	2011	1	1	1	0	0	0	0	145	47	291595	94517	0	0	0	0	105	1	0	0	3.17	3.26	2.28	-0.123139	0	0	1	0	-1	0	0	0	0	0	0	0	0	0	0	0	0	0	0	0	0	0	0	0	0
817	2011	1	1	1	0	0	0	0	145	43	291595	86473	0	0	0	0	42	1	0	0	4.23	3.69	1.82	-0.313044	0	0	1	0	-2	0	0	0	0	0	0	0	0	0	0	0	0	-1	-1	-1	-1	-1	-1	-1	-1
818	2011	1	1	1	0	0	0	0	132	47	265452	94517	0	0	0	0	116	1	0	0	3.62	3.23	2.12	-0.195455	1	0	0	3	0	0	0	0	0	0	0	0	0	0	0	0	0	0	0	0	0	0	0	0	0
819	2011	1	1	1	0	0	0	0	43	145	86473	291595	0	0	0	0	135	1	0	0	1.19	6.92	15.14	0.774286	1	0	0	3	1	0	0	0	0	0	0	0	0	0	0	-1	-1	-1	-1	-1	-1	-1	-1	-1	-1
820	2011	1	1	1	0	0	0	0	47	132	94517	265452	0	0	0	0	66	1	0	0	1.29	5.12	12.11	0.692617	1	0	0	3	1	0	0	0	0	1	1	1	1	0	0	0	0	0	0	0	0	0	0	0	0
821	2011	1	1	1	0	0	0	0	145	132	291595	265452	0	0	0	0	94	1	0	0	1.92	3.64	3.85	0.261093	0	0	1	0	-2	0	0	0	0	0	0	0	0	0	0	0	0	0	0	0	0	0	0	0	-1
822	2011	1	1	1	0	0	0	0	43	47	86473	94517	1	0	0	0	110	1	0	0	2.03	3.27	3.89	0.235541	1	0	0	3	0	0	0	0	0	0	0	0	0	0	0	0	0	0	0	0	0	0	0	0	0
823	2011	1	1	1	0	0	0	0	132	43	265452	86473	0	1	0	0	189	1	0	0	2.87	3.28	2.48	-0.0547938	1	0	0	3	0	0	0	0	0	0	0	0	0	0	0	0	1	1	1	1	1	1	1	1	1
824	2011	1	1	1	0	0	0	0	47	145	94517	291595	0	1	0	0	9	1	0	0	1.23	6.17	13.04	0.736321	0	1	0	1	2	0	0	0	0	0	0	0	0	0	0	0	0	0	0	0	0	0	0	0	0
825	2011	1	1	1	0	0	0	0	137	95	275507	191045	0	0	0	0	23	1	0	0	3.71	3.33	2.18	-0.189174	0	0	1	0	-1	0	0	0	0	0	0	0	0	0	0	0	0	0	1	1	1	1	1	1	1
826	2011	1	1	1	0	0	0	0	44	115	88484	231265	0	0	0	0	25	1	0	0	1.52	3.98	6.78	0.510402	1	0	0	3	2	0	0	0	0	0	0	0	0	0	0	0	0	0	0	0	1	1	1	1	1
827	2011	1	1	1	0	0	0	0	95	44	191045	88484	0	0	0	0	120	1	0	0	1.76	3.6	4.69	0.354962	0	0	1	0	-1	0	0	0	0	0	0	0	0	0	0	-1	-1	-1	-1	-1	-1	-1	-1	-1	-1
828	2011	1	1	1	0	0	0	0	115	137	231265	275507	0	0	0	0	96	1	0	1	1.82	3.53	4.46	0.325235	0	0	1	0	0	0	0	0	0	0	0	0	0	0	0	0	0	0	0	0	0	0	0	0	0
829	2011	1	1	1	0	0	0	0	95	115	191045	231265	0	0	0	0	148	1	0	0	1.32	4.81	10.66	0.663767	1	0	0	3	0	0	0	0	0	0	0	0	0	0	0	0	0	0	0	0	0	0	0	0	0
830	2011	1	1	1	0	0	0	0	137	44	275507	88484	0	0	0	0	2	1	0	0	3.91	3.45	1.95	-0.257066	0	0	1	0	0	0	0	0	0	0	0	0	0	0	0	0	0	0	0	0	0	0	0	0	0
831	2011	1	1	1	0	0	0	0	115	95	231265	191045	0	0	0	0	190	1	0	1	3.66	3.34	2.06	-0.212213	0	0	1	0	0	0	0	0	0	0	0	0	0	0	0	0	0	0	0	0	0	0	0	0	0
832	2011	1	1	1	0	0	0	0	44	137	88484	275507	0	0	0	0	122	1	0	0	1.25	5.71	12.52	0.720128	1	0	0	3	1	0	0	0	0	0	0	0	0	0	0	0	0	0	0	0	0	0	0	0	0
833	2011	1	1	1	0	0	0	0	95	137	191045	275507	0	0	0	0	43	1	0	0	1.28	5.37	11.21	0.692044	1	0	0	3	0	0	0	0	0	0	0	0	0	0	0	0	0	0	0	0	0	0	0	0	0
834	2011	1	1	1	0	0	0	0	115	44	231265	88484	1	1	0	0	152	1	0	1	4.12	3.56	1.87	-0.292041	0	0	1	0	-1	0	0	0	-1	-1	-1	-1	-1	-1	-1	-1	-1	-1	-1	-1	-1	-1	-1	0	0
835	2011	1	1	1	0	0	0	0	137	115	275507	231265	1	1	0	0	7	1	0	0	1.9	3.55	3.96	0.273791	0	0	1	0	-2	0	0	0	0	0	0	0	0	0	-1	-1	-1	-1	-1	-1	-1	-1	-1	-1	-1
836	2011	1	1	1	0	0	0	0	44	95	88484	191045	1	1	0	0	77	1	0	0	1.9	3.53	4.01	0.276939	1	0	0	3	1	0	0	0	0	0	0	0	0	0	0	0	0	0	0	0	0	0	0	0	0
837	2011	1	2	0	1	0	0	0	26	27	52286	54297	0	0	0	0	128	1	0	1	2.49	2.97	3.13	0.0821176	0	0	1	0	0	0	0	0	0	0	0	0	0	0	0	0	0	0	0	0	0	0	0	0	0
838	2011	1	2	0	1	0	0	0	40	66	80440	132726	0	0	0	0	88	1	0	0	1.64	3.67	5.68	0.4337	0	0	1	0	-1	0	0	0	0	0	0	0	0	0	0	0	0	0	0	0	0	0	0	0	0
839	2011	1	2	0	1	0	0	0	95	37	191045	74407	0	0	0	0	135	1	0	0	3.15	3.26	2.34	-0.10989	1	0	0	3	-1	0	0	0	0	0	0	0	0	0	0	0	0	0	0	0	0	0	0	0	0
840	2011	1	2	0	1	0	0	0	30	6	60330	12066	0	0	0	0	64	1	0	0	4.36	3.57	1.85	-0.311183	0	0	1	0	0	0	0	0	0	0	0	0	0	0	0	0	0	0	0	0	0	0	0	0	0
841	2011	1	2	0	1	0	0	0	46	48	92506	96528	0	0	0	0	110	1	0	0	3.21	3.32	2.28	-0.12707	0	0	1	0	-3	-1	-1	-1	-1	-1	-1	-1	-1	-1	-1	-1	-1	-1	-1	-1	-1	-1	-1	-1	-1
842	2011	1	2	0	1	0	0	0	35	44	70385	88484	0	0	0	0	56	1	0	0	1.97	3.44	3.96	0.255089	1	0	0	3	1	0	0	0	0	0	0	0	0	0	0	0	0	0	0	0	0	0	0	0	0
843	2011	1	2	0	1	0	0	0	41	7	82451	14077	0	0	0	0	141	1	0	1	2.72	3.23	2.67	-0.00688478	0	0	1	0	-1	0	0	0	0	0	0	0	0	0	0	0	0	0	0	0	0	0	0	1	1
844	2011	1	2	0	1	0	0	0	54	14	108594	28154	0	0	0	0	171	1	0	0	4.35	3.52	1.86	-0.307749	0	1	0	1	1	0	0	0	0	0	0	0	0	0	0	0	0	0	0	0	0	0	0	0	0
845	2011	1	2	0	1	0	0	0	124	33	249364	66363	0	0	0	0	120	1	0	0	3.01	3.23	2.43	-0.0792967	0	1	0	1	1	0	0	0	0	0	0	0	0	0	0	0	0	0	0	0	0	0	0	0	0
846	2011	1	2	0	1	0	0	0	10	22	20110	44242	0	0	0	0	35	1	0	0	2.47	3.23	2.96	0.0670205	0	0	1	0	1	0	0	0	0	0	0	0	0	0	0	0	0	0	0	0	0	0	0	0	0
847	2011	1	2	0	1	0	0	0	82	8	164902	16088	0	0	0	0	145	1	0	0	3.11	3.23	2.37	-0.100398	0	0	1	0	-1	0	0	0	0	0	0	0	0	0	0	0	0	0	0	0	0	0	0	0	0
848	2011	1	2	0	1	0	0	0	56	43	112616	86473	0	0	0	0	111	1	0	0	3.05	3.24	2.39	-0.0905412	0	0	1	0	0	0	0	0	0	0	0	0	0	0	0	0	0	0	0	0	0	0	0	0	0
849	2011	1	2	0	1	0	0	0	132	59	265452	118649	0	0	0	0	42	1	0	0	2.81	3.21	2.59	-0.0302285	0	1	0	1	-1	0	0	0	0	0	0	0	0	0	0	0	0	0	0	0	0	0	0	0	0
850	2011	1	2	0	1	0	0	0	77	60	154847	120660	0	0	0	0	3	1	0	1	1.74	3.51	5.21	0.382774	0	1	0	1	0	0	0	0	0	0	0	0	0	0	0	0	0	0	0	0	0	0	0	0	0
851	2011	1	2	0	1	0	0	0	74	29	148814	58319	0	0	0	0	52	1	0	0	2.89	3.38	2.44	-0.0638153	0	0	1	0	-1	0	0	0	0	0	-1	-1	-1	-1	-1	-2	-2	-2	-2	-2	-2	-2	-2	-2	-2
852	2011	1	2	0	1	0	0	0	51	69	102561	138759	0	0	0	0	106	1	0	0	1.67	3.67	5.46	0.415652	1	0	0	3	0	0	0	0	0	0	0	0	0	0	0	0	0	0	0	0	0	0	0	0	0
853	2011	1	3	0	0	1	0	1	22	10	44242	20110	0	0	0	0	191	1	0	0	1.62	3.74	5.79	0.444572	1	0	0	3	1	1	1	1	1	1	1	1	1	1	1	1	1	1	1	1	1	1	1	1	1
854	2011	1	3	0	0	1	0	-1	37	95	74407	191045	0	0	0	0	142	1	0	0	1.39	4.78	8.31	0.599088	1	0	0	3	0	0	0	0	0	0	0	0	0	0	0	0	0	0	0	0	0	0	0	0	0
855	2011	1	3	0	0	1	0	1	8	82	16088	164902	0	0	0	0	114	1	0	0	1.33	4.84	10.44	0.656094	1	0	0	3	1	0	0	0	0	0	0	0	0	0	0	0	0	0	0	0	0	0	0	0	0
856	2011	1	3	0	0	1	0	1	43	56	86473	112616	0	0	0	0	153	1	0	0	1.44	4.34	7.83	0.566731	1	0	0	3	1	0	0	0	0	0	0	0	0	0	0	0	0	0	0	0	0	0	0	0	0
857	2011	1	3	0	0	1	0	0	59	132	118649	265452	0	0	0	0	128	1	0	0	1.83	3.43	4.72	0.334584	0	1	0	1	0	0	0	0	0	0	0	0	0	0	0	0	0	0	0	0	0	0	0	0	0
858	2011	1	3	0	0	1	0	0	60	77	120660	154847	0	0	0	0	181	1	0	1	2.43	3.15	3.08	0.0868473	0	0	1	0	-2	0	0	0	0	0	-1	-1	-1	-1	-1	-1	-1	-1	-1	-2	-2	-2	-2	-2	-2
859	2011	1	3	0	0	1	0	1	29	74	58319	148814	0	0	0	0	185	1	0	0	1.46	4.36	7.09	0.543888	1	0	0	3	2	0	0	0	0	0	0	0	0	0	0	0	0	0	0	1	1	1	1	1	1
860	2011	1	3	0	0	1	0	-1	69	51	138759	102561	0	0	0	0	190	1	0	0	2.5	3.37	2.79	0.0415771	0	0	1	0	-1	0	0	0	0	0	0	0	0	0	0	0	0	0	0	0	0	0	0	0	0
861	2011	1	3	0	0	1	0	2	6	30	12066	60330	0	0	0	0	37	1	0	0	1.4	4.71	8.05	0.590062	0	0	1	0	0	0	0	0	0	0	1	1	1	1	1	1	1	1	1	1	1	1	1	1	1
862	2011	1	3	0	0	1	0	4	48	46	96528	92506	0	0	0	0	15	1	0	1	1.39	4.62	8.46	0.601221	1	0	0	3	1	0	0	0	0	0	0	0	0	0	0	0	0	0	0	0	0	0	0	0	0
863	2011	1	3	0	0	1	0	1	27	26	54297	52286	0	0	0	0	166	1	0	0	1.73	3.61	5.06	0.380406	1	0	0	3	1	0	0	0	0	0	0	0	0	0	0	0	0	0	1	1	1	1	1	1	1
864	2011	1	3	0	0	1	0	-1	44	35	88484	70385	0	0	0	0	143	1	0	0	1.95	3.64	3.74	0.245441	0	0	1	0	0	0	0	0	0	0	0	0	0	0	0	0	0	0	0	0	0	0	0	0	0
865	2011	1	3	0	0	1	0	2	7	41	14077	82451	0	0	0	0	115	1	0	0	1.5	4.19	6.87	0.521106	1	0	0	3	0	0	0	0	0	0	0	0	0	0	0	0	0	0	0	0	0	0	0	0	0
866	2011	1	3	0	0	1	0	0	14	54	28154	108594	0	0	0	0	2	1	0	0	1.27	5.61	11.61	0.701269	1	0	0	3	1	0	0	0	0	0	0	0	1	1	1	1	1	1	1	1	1	1	1	1	1
867	2011	1	3	0	0	1	0	2	66	40	132726	80440	0	0	0	0	76	1	0	0	2.54	3.31	2.8	0.0365579	0	0	1	0	-1	0	0	0	0	0	0	0	0	0	0	0	0	0	0	0	0	0	0	0	0
868	2011	1	3	0	0	1	0	0	33	124	66363	249364	0	0	0	0	189	1	0	0	1.5	4.07	7.17	0.527197	1	0	0	3	0	0	0	0	0	0	0	0	0	0	0	0	0	0	0	0	0	0	0	0	0
869	2011	1	2	0	1	0	0	0	48	27	96528	54297	0	0	0	0	76	1	0	1	2.16	3.22	3.6	0.185185	0	0	1	0	0	0	0	0	0	0	0	0	0	0	0	0	0	0	0	0	0	0	0	0	0
870	2011	1	2	0	1	0	0	0	33	22	66363	44242	0	0	0	0	26	1	0	0	4.74	3.4	1.84	-0.332508	1	0	0	3	0	0	0	0	0	0	0	0	0	0	0	0	0	0	0	0	0	0	0	0	0
871	2011	1	2	0	1	0	0	0	43	14	86473	28154	0	0	0	0	33	1	0	0	1.98	3.4	3.9	0.24864	1	0	0	3	0	0	0	0	0	0	0	0	0	0	0	0	0	0	0	0	0	0	0	0	0
872	2011	1	2	0	1	0	0	0	7	66	14077	132726	0	0	0	0	85	1	0	0	1.29	5.46	11.1	0.685104	1	0	0	3	3	0	0	0	0	0	0	0	0	0	0	0	0	0	0	0	0	0	0	0	0
873	2011	1	2	0	1	0	0	0	59	51	118649	102561	0	0	0	0	185	1	0	0	2.53	3.28	2.84	0.0431442	0	1	0	1	1	0	0	0	0	0	0	0	0	0	0	0	0	0	0	0	0	0	0	0	0
874	2011	1	2	0	1	0	0	0	8	29	16088	58319	0	0	0	0	107	1	0	0	1.64	3.79	5.6	0.431185	1	0	0	3	3	0	0	0	0	0	0	0	0	0	0	1	1	2	2	2	2	2	2	2	2
875	2011	1	2	0	1	0	0	0	35	77	70385	154847	0	0	0	0	42	1	0	0	1.93	3.34	4.22	0.281168	1	0	0	3	0	0	0	0	0	0	0	0	0	0	0	0	0	0	0	0	0	0	0	0	0
876	2011	1	2	0	1	0	0	0	6	37	12066	74407	0	0	0	0	56	1	0	0	1.51	4.18	6.57	0.510045	0	0	1	0	0	0	0	0	0	0	0	0	0	0	0	0	0	0	0	0	0	0	0	0	0
877	2011	1	3	0	0	1	0	0	51	59	102561	118649	0	0	0	0	141	1	0	0	1.66	3.72	5.52	0.42125	1	0	0	3	2	0	0	0	1	1	1	1	1	1	1	1	1	1	1	1	1	1	1	1	1
878	2011	1	3	0	0	1	0	-2	29	8	58319	16088	0	0	0	0	190	1	0	0	2.21	3.49	3.2	0.139989	0	1	0	1	0	0	0	0	0	0	0	0	0	0	0	0	0	0	0	0	0	0	0	0	0
879	2011	1	3	0	0	1	0	-2	77	35	154847	70385	0	0	0	0	128	1	0	1	1.95	3.39	4.1	0.268918	1	0	0	3	1	0	0	1	1	1	1	1	1	1	1	1	1	1	1	2	2	2	2	2	2
880	2011	1	3	0	0	1	0	1	37	6	74407	12066	0	0	0	0	35	1	0	0	2.58	3.57	2.61	0.00445514	1	0	0	3	1	0	0	0	0	0	0	0	0	0	0	0	0	0	0	0	0	0	0	0	0
881	2011	1	3	0	0	1	0	1	27	48	54297	96528	0	0	0	0	135	1	0	0	1.91	3.48	4.16	0.283176	0	0	1	0	1	0	0	0	0	0	0	0	0	0	0	0	0	0	0	1	1	1	1	1	1
882	2011	1	3	0	0	1	0	-1	22	33	44242	66363	0	0	0	0	181	1	0	0	1.25	5.91	11.97	0.716458	1	0	0	3	-2	0	0	0	0	0	0	0	0	0	0	0	0	0	0	0	0	0	0	0	0
883	2011	1	3	0	0	1	0	-1	14	43	28154	86473	0	0	0	0	186	1	0	0	1.7	3.83	4.97	0.387028	1	0	0	3	0	0	0	0	0	0	0	0	0	0	0	0	0	0	-1	-1	-1	-1	-1	-1	-1
884	2011	1	3	0	0	1	0	-2	66	7	132726	14077	0	0	0	0	138	1	0	0	3.78	3.57	1.96	-0.245654	0	0	1	0	-1	0	0	0	0	0	0	0	0	0	0	0	0	0	0	0	0	0	0	0	0
885	2011	1	2	0	1	0	0	0	35	8	70385	16088	0	0	0	0	115	1	0	0	2.77	3.33	2.54	-0.03269	1	0	0	3	1	0	0	0	0	0	0	0	0	0	0	0	0	0	0	0	0	0	0	0	0
886	2011	1	2	0	1	0	0	0	14	37	28154	74407	0	0	0	0	143	1	0	0	1.97	3.61	3.76	0.241657	0	0	1	0	0	0	0	0	0	0	0	0	0	0	0	0	0	0	0	0	0	0	0	0	0
887	2011	1	2	0	1	0	0	0	33	48	66363	96528	0	0	0	0	191	1	0	0	2	3.36	3.95	0.246835	1	0	0	3	0	0	0	0	0	0	0	0	0	0	0	0	0	0	0	0	0	0	0	0	0
888	2011	1	2	0	1	0	0	0	7	51	14077	102561	0	0	0	0	171	1	0	0	1.41	4.6	8.06	0.58515	1	0	0	3	0	0	0	0	0	0	0	0	0	1	1	1	1	1	1	1	1	1	1	1	1
889	2011	1	3	0	0	1	0	-1	8	35	16088	70385	0	0	0	0	141	1	0	0	1.4	4.77	7.89	0.587543	1	0	0	3	2	0	0	0	0	0	0	0	0	0	0	0	0	0	0	1	1	2	2	2	2
890	2011	1	3	0	0	1	0	2	37	14	74407	28154	0	0	0	0	130	1	0	0	1.73	4.19	4.27	0.343843	0	1	0	1	0	0	0	0	0	0	0	0	0	0	0	0	0	0	0	0	0	0	0	0	0
891	2011	1	3	0	0	1	0	-1	48	33	96528	66363	0	0	0	0	190	1	0	1	2.1	3.52	3.43	0.184645	0	1	0	1	-1	0	0	0	0	0	0	0	0	0	0	0	0	0	0	0	0	0	0	0	0
892	2011	1	3	0	0	1	0	-1	51	7	102561	14077	0	0	0	0	111	1	0	0	2.88	3.64	2.33	-0.0819623	0	0	1	0	0	0	0	0	0	0	0	0	0	0	0	0	0	0	0	0	0	0	0	0	0
893	2011	1	2	0	1	0	0	0	7	8	14077	16088	0	0	0	0	33	1	1	0	2.02	3.49	3.73	0.226953	1	0	0	3	0	0	0	0	0	0	0	0	0	0	0	0	0	0	0	0	0	0	1	1	1
894	2011	1	2	0	1	0	0	0	33	37	66363	74407	0	0	0	0	85	1	0	0	2.61	3.34	2.72	0.0154947	1	0	0	3	0	0	0	0	0	0	0	0	0	0	0	0	0	0	0	0	0	0	0	0	0
895	2011	1	3	0	0	1	0	-2	8	7	16088	14077	0	0	0	0	37	1	1	0	2.04	3.64	3.51	0.205296	0	0	1	0	0	0	0	0	0	0	0	0	0	0	0	0	0	0	0	0	0	0	0	0	0
896	2011	1	3	0	0	1	0	-1	37	33	74407	66363	0	0	0	0	115	1	0	0	1.59	4.12	5.64	0.451626	1	0	0	3	1	0	0	0	0	0	0	0	0	0	0	0	0	0	0	0	0	1	1	1	1
897	2011	1	4	0	0	0	1	0	7	37	14077	74407	0	0	0	0	191	1	1	0	2.42	3.41	2.95	0.0742401	1	0	0	3	2	0	0	0	0	0	0	1	1	1	1	1	1	1	1	1	1	1	1	1	1
898	2012	1	1	1	0	0	0	0	87	32	175044	64384	0	0	0	0	123	1	0	0	2.68	3.22	2.71	0.00413064	0	0	1	0	-1	0	0	0	-1	-1	-1	-1	-1	-1	-1	-1	-1	-1	-1	-1	-1	-1	-1	-1	-1
899	2012	1	1	1	0	0	0	0	77	75	154924	150900	0	0	0	0	71	1	0	1	3.14	3.37	2.29	-0.11821	0	1	0	1	-1	0	0	0	0	0	0	0	0	0	0	0	0	0	0	0	0	0	0	0	0
900	2012	1	1	1	0	0	0	0	75	87	150900	175044	0	0	0	0	53	1	0	0	1.46	4.41	7.09	0.543888	1	0	0	3	0	0	0	0	0	0	0	0	0	0	0	0	0	0	0	0	0	0	0	0	0
901	2012	1	1	1	0	0	0	0	32	77	64384	154924	0	0	0	0	166	1	0	0	1.63	3.79	5.63	0.435877	0	0	1	0	1	0	0	0	0	0	0	0	0	0	0	0	0	0	0	0	0	0	0	0	0
902	2012	1	1	1	0	0	0	0	32	75	64384	150900	0	0	0	0	18	1	0	0	1.7	3.98	4.76	0.378151	1	0	0	3	0	0	0	0	0	0	0	0	0	0	0	0	0	0	0	0	0	0	0	0	0
903	2012	1	1	1	0	0	0	0	87	77	175044	154924	0	0	0	0	31	1	0	0	2.4	3.44	2.88	0.0694444	1	0	0	3	1	0	0	0	1	1	1	1	1	1	1	1	1	1	1	1	1	1	1	1	1
904	2012	1	1	1	0	0	0	0	75	32	150900	64384	0	0	0	0	42	1	0	0	1.85	3.54	4.32	0.309059	1	0	0	3	1	0	0	0	0	0	0	0	0	0	0	0	0	0	0	0	0	0	0	0	0
905	2012	1	1	1	0	0	0	0	77	87	154924	175044	0	0	0	0	92	1	0	1	1.6	4.04	5.48	0.442518	0	0	1	0	-1	0	0	0	0	0	0	0	0	0	0	0	0	0	0	0	0	0	0	0	0
906	2012	1	1	1	0	0	0	0	75	77	150900	154924	0	0	0	0	161	1	0	0	1.72	3.67	4.99	0.380995	1	0	0	3	0	0	0	0	0	0	0	0	0	0	0	0	0	0	0	0	0	0	0	0	0
907	2012	1	1	1	0	0	0	0	32	87	64384	175044	0	0	0	0	9	1	0	0	1.39	4.75	8.07	0.595509	0	1	0	1	1	0	0	0	0	0	0	0	0	0	0	0	0	0	0	0	0	0	0	0	0
908	2012	1	1	1	0	0	0	0	87	75	175044	150900	0	1	0	0	120	1	0	0	2.43	3.38	2.84	0.05941	1	0	0	3	0	0	0	0	0	0	0	0	0	0	0	0	0	0	0	0	0	0	0	0	0
909	2012	1	1	1	0	0	0	0	77	32	154924	64384	1	0	0	0	45	1	0	1	4.15	3.75	1.82	-0.308487	0	0	1	0	-1	0	0	0	0	0	0	0	0	0	0	0	0	0	0	0	0	0	0	0	0
910	2012	1	1	1	0	0	0	0	73	7	146876	14084	0	0	0	0	148	1	0	0	5.33	3.77	1.67	-0.411185	0	0	1	0	-2	0	0	0	0	0	0	0	0	0	0	0	0	0	0	0	0	0	0	0	0
911	2012	1	1	1	0	0	0	0	54	117	108648	235404	0	0	0	0	67	1	0	0	1.62	3.77	5.91	0.448079	1	0	0	3	-1	0	0	0	0	0	0	0	0	0	0	0	0	0	0	0	0	0	0	-1	-1
912	2012	1	1	1	0	0	0	0	117	73	235404	146876	0	0	0	0	170	1	0	1	2.09	3.32	3.65	0.204496	0	1	0	1	0	0	0	0	0	0	0	0	0	0	0	0	0	0	0	0	0	0	0	0	0
913	2012	1	1	1	0	0	0	0	7	54	14084	108648	0	0	0	0	15	1	0	0	1.26	5.93	10.5	0.698413	1	0	0	3	0	0	0	0	0	0	0	0	0	0	0	0	0	0	0	0	0	0	0	0	0
914	2012	1	1	1	0	0	0	0	7	117	14084	235404	0	0	0	0	22	1	0	0	1.2	6.54	15.89	0.770401	1	0	0	3	0	0	0	0	0	0	0	0	0	0	0	0	0	0	0	0	0	0	0	0	0
915	2012	1	1	1	0	0	0	0	73	54	146876	108648	0	0	0	0	53	1	0	0	2.88	3.38	2.43	-0.0643004	0	0	1	0	0	0	0	0	0	0	0	0	0	0	0	0	0	0	0	0	0	0	0	1	1
916	2012	1	1	1	0	0	0	0	117	7	235404	14084	0	0	0	0	96	1	0	1	5.46	3.93	1.62	-0.434134	1	0	0	3	1	0	0	0	0	0	0	0	0	0	0	0	0	0	0	0	0	0	0	0	0
917	2012	1	1	1	0	0	0	0	54	73	108648	146876	0	0	0	0	165	1	0	0	1.35	4.9	9.64	0.637006	1	0	0	3	2	0	0	0	0	0	0	0	0	0	0	0	0	0	0	0	0	0	0	0	0
918	2012	1	1	1	0	0	0	0	7	73	14084	146876	0	1	0	0	116	1	0	0	1.12	8.62	22.15	0.84771	1	0	0	3	1	0	0	0	0	0	0	1	1	1	1	1	1	1	1	1	1	1	1	1	1
919	2012	1	1	1	0	0	0	0	117	54	235404	108648	0	0	0	0	109	1	0	1	2.96	3.31	2.41	-0.0770999	0	1	0	1	0	0	0	0	0	0	0	0	0	0	0	0	0	0	0	0	0	0	0	0	0
920	2012	1	1	1	0	0	0	0	73	117	146876	235404	1	1	0	0	6	1	0	0	2.61	3.21	2.76	0.0208229	1	0	0	3	0	0	0	0	0	0	0	0	0	0	0	0	0	0	0	0	0	0	0	0	0
921	2012	1	1	1	0	0	0	0	54	7	108648	14084	1	1	0	0	91	1	0	0	2.44	3.32	2.89	0.0638153	1	0	0	3	1	0	0	0	0	0	0	0	0	0	0	0	0	0	0	0	0	0	0	0	0
922	2012	1	1	1	0	0	0	0	207	81	416484	162972	0	0	0	0	45	1	0	0	3.46	3.19	2.22	-0.161433	0	1	0	1	0	0	0	0	0	0	0	0	0	0	0	0	0	0	0	0	0	0	0	0	0
923	2012	1	1	1	0	0	0	0	53	25	106636	50300	0	0	0	0	77	1	0	0	2.56	3.24	2.83	0.0372681	0	1	0	1	1	0	0	0	0	0	0	0	0	0	0	0	0	0	0	0	0	0	0	0	0
924	2012	1	1	1	0	0	0	0	25	207	50300	416484	0	0	0	0	184	1	0	0	1.43	4.34	8.04	0.574923	1	0	0	3	0	0	0	0	0	0	0	0	0	0	0	0	0	0	0	0	0	0	0	0	0
925	2012	1	1	1	0	0	0	0	81	53	162972	106636	0	0	0	0	54	1	0	0	1.83	3.58	4.44	0.321223	0	0	1	0	-1	0	0	0	0	0	0	0	0	0	0	0	0	0	0	0	0	0	1	1	1
926	2012	1	1	1	0	0	0	0	81	25	162972	50300	0	0	0	0	161	1	0	0	2.41	3.28	2.99	0.0804896	1	0	0	3	1	0	0	0	0	0	0	0	0	0	0	0	0	0	0	0	0	0	0	0	0
927	2012	1	1	1	0	0	0	0	207	53	416484	106636	0	0	0	0	8	1	0	0	3.15	3.15	2.4	-0.0992063	0	0	1	0	0	0	0	0	0	0	0	0	0	0	0	0	0	0	0	0	0	0	0	0	0
928	2012	1	1	1	0	0	0	0	25	81	50300	162972	0	0	0	0	78	1	0	0	2.9	3.48	4.08	0.0997295	0	1	0	1	-1	0	0	0	0	0	0	0	0	0	0	0	0	0	0	0	0	0	0	0	-1
929	2012	1	1	1	0	0	0	0	53	207	106636	416484	0	0	0	0	91	1	0	0	1.47	4.26	7.3	0.543286	1	0	0	3	2	0	0	0	0	0	0	0	0	0	0	1	1	1	1	1	1	1	1	1	1
930	2012	1	1	1	0	0	0	0	81	207	162972	416484	0	0	0	0	22	1	0	0	1.27	5.44	12.46	0.707145	1	0	0	3	0	0	0	0	0	0	0	0	0	0	0	0	0	0	0	0	0	0	0	0	0
931	2012	1	1	1	0	0	0	0	25	53	50300	106636	0	0	0	0	115	1	0	0	1.96	3.47	3.91	0.25445	0	0	1	0	-1	0	0	0	0	0	0	0	0	0	0	0	0	0	0	0	0	0	0	0	0
932	2012	1	1	1	0	0	0	0	207	25	416484	50300	1	1	0	0	153	1	0	0	3.11	3.33	2.3	-0.113239	1	0	0	3	1	0	0	0	0	0	0	0	0	0	0	0	0	0	0	0	0	0	0	0	0
933	2012	1	1	1	0	0	0	0	53	81	106636	162972	1	1	0	0	106	1	0	0	2.22	3.28	3.32	0.149246	0	0	1	0	-2	0	0	0	0	0	0	0	0	0	0	0	0	0	0	0	0	0	0	0	0
934	2012	1	1	1	0	0	0	0	99	71	199188	142852	0	0	0	0	153	1	0	0	2.02	3.36	3.76	0.229092	0	1	0	1	0	0	0	0	0	0	0	0	0	0	0	0	0	0	0	0	0	0	0	0	0
935	2012	1	1	1	0	0	0	0	42	69	84504	138828	0	0	0	0	189	1	0	0	1.67	3.73	5.45	0.415316	1	0	0	3	2	0	0	0	0	0	0	0	0	0	0	0	0	1	1	1	1	1	1	1	1
936	2012	1	1	1	0	0	0	0	69	99	138828	199188	0	0	0	0	97	1	0	0	1.8	3.56	4.59	0.337691	1	0	0	3	0	0	0	0	0	0	0	0	0	0	0	0	0	0	0	0	0	0	0	0	0
937	2012	1	1	1	0	0	0	0	71	42	142852	84504	0	0	0	0	14	1	0	0	2.37	3.35	2.99	0.0874928	1	0	0	3	2	0	0	0	0	0	0	0	0	0	0	0	0	0	0	0	1	1	1	1	1
938	2012	1	1	1	0	0	0	0	71	69	142852	138828	0	0	0	0	116	1	0	0	1.6	4.1	5.54	0.444495	1	0	0	3	0	0	0	0	0	0	0	0	0	0	0	0	0	0	0	0	0	0	0	0	0
939	2012	1	1	1	0	0	0	0	99	42	199188	84504	0	0	0	0	10	1	0	0	3.32	3.3	2.22	-0.149246	0	1	0	1	0	0	0	0	0	0	0	0	0	0	0	0	0	0	0	0	0	0	0	0	0
940	2012	1	1	1	0	0	0	0	69	71	138828	142852	0	0	0	0	102	1	0	0	2.39	3.4	2.93	0.0771131	0	1	0	1	0	0	0	0	0	0	0	0	0	0	0	0	0	0	1	1	1	1	1	2	2
941	2012	1	1	1	0	0	0	0	42	99	84504	199188	0	0	0	0	60	1	0	0	1.44	4.27	7.83	0.566731	1	0	0	3	1	0	0	0	0	0	0	0	0	0	0	0	0	0	0	0	1	1	1	1	1
942	2012	1	1	1	0	0	0	0	71	99	142852	199188	0	0	0	0	40	1	0	0	1.46	4.19	7.59	0.553179	0	1	0	1	1	0	0	0	0	0	0	0	0	0	0	0	0	0	0	0	0	0	0	0	0
943	2012	1	1	1	0	0	0	0	69	42	138828	84504	0	0	0	0	56	1	0	0	2.78	3.36	2.52	-0.0371132	0	0	1	0	-2	0	0	-1	-1	-1	-1	-1	-1	-1	-1	-1	-1	-1	-1	-1	-1	-1	-1	-1	-1
944	2012	1	1	1	0	0	0	0	99	69	199188	138828	1	1	0	0	163	1	0	0	2.67	3.2	2.69	0.00278462	1	0	0	3	1	0	0	0	0	0	0	0	0	0	0	0	0	0	0	0	0	0	1	1	1
945	2012	1	1	1	0	0	0	0	42	71	84504	142852	1	1	0	0	122	1	0	0	1.76	3.57	4.81	0.360282	1	0	0	3	1	0	0	0	0	0	0	0	0	0	0	0	0	0	0	0	0	0	0	0	0
946	2012	1	1	1	0	0	0	0	38	56	76456	112672	0	0	0	0	161	1	0	0	1.58	3.99	6.01	0.466522	0	1	0	1	0	0	0	0	0	1	0	0	0	0	0	0	0	0	0	0	0	0	0	0	0
947	2012	1	1	1	0	0	0	0	50	172	100600	346064	0	0	0	0	16	1	0	0	1.67	3.76	5.35	0.411887	1	0	0	3	0	0	0	0	0	0	0	0	0	0	0	0	0	0	0	0	0	0	0	0	1
948	2012	1	1	1	0	0	0	0	172	38	346064	76456	0	0	0	0	92	1	0	0	3.82	3.67	1.93	-0.256355	1	0	0	3	0	0	0	0	0	0	0	0	0	0	0	0	0	0	0	0	0	0	0	0	0
949	2012	1	1	1	0	0	0	0	56	50	112672	100600	0	0	0	0	13	1	0	0	2.06	3.39	3.69	0.214434	1	0	0	3	0	0	0	0	0	0	0	0	0	0	0	0	0	0	0	0	0	0	0	0	0
950	2012	1	1	1	0	0	0	0	56	172	112672	346064	0	0	0	0	94	1	0	0	1.32	4.97	10.19	0.65944	1	0	0	3	2	0	0	0	0	0	0	0	0	0	0	0	0	0	0	0	0	0	0	0	0
951	2012	1	1	1	0	0	0	0	38	50	76456	100600	0	0	0	0	17	1	0	0	1.46	4.45	6.9	0.540004	0	1	0	1	0	0	0	0	0	0	0	0	0	0	0	0	0	0	0	0	0	0	0	0	0
952	2012	1	1	1	0	0	0	0	172	56	346064	112672	0	0	0	0	76	1	0	0	2.72	3.43	2.54	-0.0260537	0	0	1	0	-2	0	0	0	0	0	0	0	0	0	0	0	0	0	0	0	0	0	0	0	0
953	2012	1	1	1	0	0	0	0	50	38	100600	76456	0	0	0	0	33	1	0	0	3.21	3.43	2.2	-0.143019	0	0	1	0	0	0	0	0	0	0	0	0	0	0	0	0	0	0	0	0	0	0	0	0	0
954	2012	1	1	1	0	0	0	0	56	38	112672	76456	0	0	0	0	123	1	0	0	2.65	3.24	2.73	0.0110581	0	0	1	0	-4	0	0	0	0	-1	-1	-1	-1	-1	-1	-1	-1	-1	-1	-1	-1	-1	-2	-2	-2
955	2012	1	1	1	0	0	0	0	172	50	346064	100600	0	0	0	0	124	1	0	0	2.31	3.5	2.98	0.09733	0	0	1	0	-1	0	0	0	0	0	0	0	0	0	0	0	0	0	0	0	0	0	0	0	0
956	2012	1	1	1	0	0	0	0	38	172	76456	346064	0	1	0	0	88	1	0	0	1.19	6.87	14.12	0.769515	0	0	1	0	-1	0	0	0	0	0	0	0	0	0	0	0	0	0	0	0	0	0	0	0	0
957	2012	1	1	1	0	0	0	0	50	56	100600	112672	0	0	0	0	71	1	0	0	2.54	3.27	2.79	0.0352778	0	1	0	1	0	0	0	0	0	0	0	0	0	0	0	0	0	0	0	0	0	0	0	0	0
958	2012	1	1	1	0	0	0	0	70	29	140840	58348	0	0	0	0	129	1	0	0	2.5	3.38	2.79	0.0415771	1	0	0	3	0	0	0	0	0	0	0	0	0	0	0	0	0	0	0	0	0	0	0	0	0
959	2012	1	1	1	0	0	0	0	31	202	62372	406424	0	0	0	0	31	1	0	1	1.42	4.55	7.82	0.576348	1	0	0	3	1	0	0	0	0	0	1	1	1	1	1	1	1	1	1	1	1	1	1	1	1
960	2012	1	1	1	0	0	0	0	202	70	406424	140840	0	0	0	0	78	1	0	0	3.52	3.39	2.1	-0.1921	0	0	1	0	1	0	0	0	0	1	1	1	1	1	1	1	1	1	1	1	1	1	1	1	1
961	2012	1	1	1	0	0	0	0	29	31	58348	62372	0	0	0	0	8	1	0	0	1.8	3.8	4.3	0.322997	1	0	0	3	2	0	0	0	0	0	0	0	0	0	0	0	0	0	0	0	0	0	0	1	1
962	2012	1	1	1	0	0	0	0	29	202	58348	406424	0	0	0	0	49	1	0	0	1.18	7.33	15.81	0.784207	0	1	0	1	0	0	0	0	0	0	0	0	0	0	0	0	0	0	0	0	0	0	0	0	0
963	2012	1	1	1	0	0	0	0	70	31	140840	62372	0	0	0	0	71	1	0	0	2.08	3.55	3.43	0.189224	1	0	0	3	2	0	1	1	1	1	1	1	1	1	1	1	1	1	1	1	1	1	1	1	1
964	2012	1	1	1	0	0	0	0	202	29	406424	58348	0	0	0	0	105	1	0	0	4.84	3.9	1.7	-0.381624	1	0	0	3	1	0	0	0	0	0	0	0	0	0	0	0	1	1	1	1	1	1	1	1	1
965	2012	1	1	1	0	0	0	0	31	70	62372	140840	0	0	0	0	9	1	0	1	1.78	3.75	4.39	0.334007	1	0	0	3	0	0	0	0	0	0	0	1	1	1	1	1	1	1	1	1	1	1	1	1	1
966	2012	1	1	1	0	0	0	0	29	70	58348	140840	0	0	0	0	25	1	0	0	1.59	4.49	7.59	0.497179	0	0	1	0	0	0	0	0	0	0	0	0	0	0	0	0	0	0	0	0	0	0	1	1	1
967	2012	1	1	1	0	0	0	0	202	31	406424	62372	0	0	0	0	135	1	0	0	4.83	3.77	1.73	-0.370995	0	0	1	0	0	0	0	0	0	0	0	0	0	0	0	0	0	0	0	0	0	0	0	0	-1
968	2012	1	1	1	0	0	0	0	70	202	140840	406424	1	1	0	0	170	1	0	0	1.3	5.19	10.25	0.67167	1	0	0	3	2	0	0	0	0	0	0	0	0	0	0	0	0	0	0	0	0	0	0	0	1
969	2012	1	1	1	0	0	0	0	31	29	62372	58348	1	1	0	0	126	1	0	1	1.75	3.83	4.44	0.346203	0	0	1	0	-1	0	0	0	0	0	0	0	0	0	0	0	0	0	0	0	0	0	1	1	1
970	2012	1	1	1	0	0	0	0	58	197	116696	396364	0	0	0	0	94	1	0	0	1.62	3.81	5.61	0.439031	1	0	0	3	1	0	0	0	0	0	0	0	0	0	0	0	0	0	0	0	0	0	0	0	0
971	2012	1	1	1	0	0	0	0	33	20	66396	40240	0	0	0	0	9	1	0	0	1.59	3.96	5.87	0.458573	0	1	0	1	0	0	0	0	0	0	0	0	0	0	0	0	0	0	0	0	0	0	0	0	0
972	2012	1	1	1	0	0	0	0	20	58	40240	116696	0	0	0	0	24	1	0	0	1.58	4.13	5.63	0.455291	0	1	0	1	-2	0	0	0	0	0	0	0	0	0	-1	-1	-1	-1	-1	-1	-1	-1	-1	-1	-1
973	2012	1	1	1	0	0	0	0	197	33	396364	66396	0	0	0	0	91	1	0	0	4.83	3.53	1.78	-0.354758	1	0	0	3	3	0	0	0	0	0	0	0	0	0	0	0	0	0	0	1	1	1	1	1	1
974	2012	1	1	1	0	0	0	0	197	20	396364	40240	0	0	0	0	129	1	0	0	3.37	3.42	2.13	-0.172748	1	0	0	3	2	0	1	1	1	1	1	1	1	1	1	1	1	1	1	1	1	1	1	1	1
975	2012	1	1	1	0	0	0	0	58	33	116696	66396	0	0	0	0	176	1	0	0	2.6	3.4	2.66	0.00867553	1	0	0	3	0	0	0	0	0	0	0	-1	-1	-1	-1	-1	-1	-1	-1	-1	-1	-1	-1	-1	-1
976	2012	1	1	1	0	0	0	0	20	197	40240	396364	0	0	0	0	192	1	0	0	1.37	4.77	8.71	0.615116	1	0	0	3	0	0	0	0	0	0	0	0	0	0	0	0	0	0	0	0	0	0	0	0	0
977	2012	1	1	1	0	0	0	0	33	58	66396	116696	0	0	0	0	166	1	0	0	1.49	4.3	6.71	0.52211	0	1	0	1	0	0	0	0	0	0	0	0	0	0	0	0	0	0	0	0	0	0	0	0	0
978	2012	1	1	1	0	0	0	0	197	58	396364	116696	0	0	0	0	100	1	0	0	2.63	3.37	2.65	0.00286965	0	0	1	0	-1	0	0	0	0	0	0	0	0	0	0	0	0	0	0	0	0	0	0	-1	-1
979	2012	1	1	1	0	0	0	0	20	33	40240	66396	0	0	0	0	139	1	0	0	2.19	3.56	3.16	0.140165	1	0	0	3	1	0	0	0	0	0	0	0	0	0	0	0	0	0	0	0	0	0	0	0	0
980	2012	1	1	1	0	0	0	0	58	20	116696	40240	1	0	0	0	111	1	0	0	3.28	2.54	2.79	-0.0535449	0	1	0	1	0	0	0	0	0	0	0	0	0	0	0	0	0	0	0	0	0	0	0	0	0
981	2012	1	1	1	0	0	0	0	33	197	66396	396364	1	0	0	0	123	1	0	0	1.72	3.82	4.73	0.369979	1	0	0	3	0	0	0	0	0	0	0	0	0	0	0	0	0	0	0	0	0	0	0	0	0
982	2012	1	1	1	0	0	0	0	13	26	26156	52312	0	0	0	0	43	1	0	0	1.97	3.37	4.02	0.258858	0	1	0	1	0	0	0	0	0	0	0	0	0	0	0	0	0	0	0	0	0	-1	-1	-1	-1
983	2012	1	1	1	0	0	0	0	126	219	253512	440628	0	0	0	0	99	1	0	1	1.55	3.97	6.4	0.488911	0	1	0	1	0	0	0	0	0	0	0	0	0	0	0	0	0	0	0	0	0	0	0	0	0
984	2012	1	1	1	0	0	0	0	219	13	440628	26156	0	0	0	0	88	1	0	1	5.69	4.01	1.59	-0.453184	0	0	1	0	-3	0	0	0	0	0	0	0	0	0	-1	-1	-1	-1	-1	-1	-1	-1	-1	-1	-1
985	2012	1	1	1	0	0	0	0	26	126	52312	253512	0	0	0	0	10	1	0	1	1.39	4.59	8.74	0.605008	1	0	0	3	1	0	0	0	0	0	0	0	0	0	0	0	0	0	0	0	0	0	0	0	0
986	2012	1	1	1	0	0	0	0	26	219	52312	440628	0	0	0	0	87	1	0	1	1.22	6.09	14.01	0.748295	1	0	0	3	1	0	0	0	0	0	0	0	0	0	0	0	0	0	0	0	1	1	1	1	1
987	2012	1	1	1	0	0	0	0	13	126	26156	253512	0	0	0	0	100	1	0	0	1.28	5.5	11.35	0.693144	1	0	0	3	0	0	0	0	0	0	0	0	0	0	0	0	0	0	0	0	0	0	0	0	0
988	2012	1	1	1	0	0	0	0	219	26	440628	52312	0	0	0	0	106	1	0	1	5.85	3.75	1.63	-0.442557	0	0	1	0	-1	0	0	0	0	0	0	0	0	0	0	0	0	0	0	0	-1	-1	-1	-1	-1
989	2012	1	1	1	0	0	0	0	126	13	253512	26156	0	0	0	0	45	1	0	1	5	3.6	1.74	-0.374713	0	0	1	0	0	0	0	0	0	0	0	0	0	0	0	0	0	0	0	0	0	0	0	0	0
990	2012	1	1	1	0	0	0	0	26	13	52312	26156	1	1	0	0	183	1	0	1	1.88	3.59	4.15	0.290951	1	0	0	3	1	0	1	1	1	1	1	1	1	1	1	1	1	1	1	1	1	1	1	1	1
991	2012	1	1	1	0	0	0	0	219	126	440628	253512	1	1	0	0	95	1	0	1	2.52	3.33	2.8	0.0396825	0	1	0	1	1	0	0	0	0	0	0	0	0	0	1	1	1	1	1	1	1	1	1	1	1
992	2012	1	1	1	0	0	0	0	13	219	26156	440628	1	1	0	0	49	1	0	0	1.38	4.7	8.56	0.607815	0	1	0	1	1	0	0	0	0	0	0	0	0	1	1	1	1	1	1	1	1	1	1	1	1
993	2012	1	1	1	0	0	0	0	126	26	253512	52312	1	1	0	0	116	1	0	1	2.91	3.2	2.5	-0.0563574	0	1	0	1	0	0	0	0	0	0	0	0	0	0	0	0	0	0	0	0	0	0	0	0	0
994	2012	1	1	1	0	0	0	0	12	78	24144	156936	0	0	0	0	163	1	0	0	1.46	4.25	7.74	0.555733	1	0	0	3	0	0	0	0	0	0	0	0	0	0	0	0	0	0	0	0	0	0	0	0	0
995	2012	1	1	1	0	0	0	0	37	213	74444	428556	0	0	0	0	95	1	0	0	1.17	7.33	15.21	0.788955	0	1	0	1	0	0	0	0	0	0	0	0	0	0	0	0	0	0	-1	-1	-1	-1	-1	-1	-1
996	2012	1	1	1	0	0	0	0	213	12	428556	24144	0	0	0	0	17	1	0	0	5.62	3.67	1.65	-0.428125	0	0	1	0	-2	0	0	0	0	0	0	1	1	1	1	1	1	1	1	1	1	0	0	0	0
997	2012	1	1	1	0	0	0	0	78	37	156936	74444	0	0	0	0	106	1	0	0	3.22	3.43	2.2	-0.143986	1	0	0	3	2	0	0	0	0	0	0	0	0	0	0	0	0	0	0	0	0	0	0	0	0
998	2012	1	1	1	0	0	0	0	78	213	156936	428556	0	0	0	0	40	1	0	0	1.43	4.51	7.72	0.569767	1	0	0	3	3	0	0	0	0	0	0	1	1	1	2	2	2	2	2	2	2	2	2	2	2
999	2012	1	1	1	0	0	0	0	12	37	24144	74444	0	0	0	0	11	1	0	0	2.17	3.46	3.29	0.156878	1	0	0	3	0	0	0	0	0	0	0	0	0	0	0	0	0	0	0	0	0	0	0	0	0
1000	2012	1	1	1	0	0	0	0	213	78	428556	156936	0	0	0	0	5	1	0	0	3.77	3.51	1.98	-0.239799	0	1	0	1	0	0	0	1	1	1	1	1	1	1	1	1	1	1	1	1	1	1	1	1	1
1001	2012	1	1	1	0	0	0	0	37	12	74444	24144	0	0	0	0	148	1	0	0	1.81	3.8	4.17	0.312678	0	0	1	0	-2	0	0	0	0	0	0	0	0	0	0	0	0	0	0	0	0	0	0	0	0
1002	2012	1	1	1	0	0	0	0	78	12	156936	24144	0	1	0	0	10	1	0	0	2.11	3.33	3.58	0.194604	0	1	0	1	0	0	0	0	0	0	0	0	0	0	0	0	0	0	0	0	0	0	0	0	0
1003	2012	1	1	1	0	0	0	0	213	37	428556	74444	0	0	0	0	150	1	0	0	2.91	3.39	2.4	-0.0730241	0	0	1	0	-1	0	0	0	0	0	0	0	0	0	0	0	0	0	0	0	0	0	0	0	0
1004	2012	1	1	1	0	0	0	0	12	213	24144	428556	1	1	0	0	66	1	0	0	1.37	4.89	8.1	0.60647	1	0	0	3	1	0	0	0	0	0	0	0	0	0	0	0	0	0	0	1	1	1	1	1	1
1005	2012	1	1	1	0	0	0	0	37	78	74444	156936	1	1	0	0	159	1	0	0	1.89	3.59	4.02	0.280344	0	1	0	1	0	0	0	0	0	0	0	0	0	0	0	0	0	0	0	0	0	0	0	0	0
1006	2012	1	1	1	0	0	0	0	120	76	241440	152912	0	0	0	0	2	1	0	0	2.89	3.27	2.48	-0.057205	1	0	0	3	1	0	0	0	0	0	0	0	0	0	0	0	0	0	0	0	0	0	0	0	0
1007	2012	1	1	1	0	0	0	0	19	41	38228	82492	0	0	0	0	135	1	0	0	1.81	3.58	4.49	0.329769	0	1	0	1	0	0	0	0	0	0	0	0	0	0	0	0	0	0	0	0	0	0	0	0	0
1008	2012	1	1	1	0	0	0	0	41	120	82492	241440	0	0	0	0	176	1	0	1	1.43	4.36	8.19	0.577201	1	0	0	3	0	0	0	0	0	0	0	0	0	0	0	0	0	0	0	0	0	0	0	0	0
1009	2012	1	1	1	0	0	0	0	76	19	152912	38228	0	0	0	0	56	1	0	0	5.02	3.5	1.76	-0.368979	0	1	0	1	-1	0	0	0	0	0	0	0	0	0	0	0	0	0	0	0	0	0	0	0	0
1010	2012	1	1	1	0	0	0	0	76	41	152912	82492	0	0	0	0	25	1	0	0	3.24	3.26	2.28	-0.129955	0	1	0	1	-1	0	0	0	0	0	0	0	0	0	0	0	0	0	0	0	0	0	0	0	0
1011	2012	1	1	1	0	0	0	0	120	19	241440	38228	0	0	0	0	162	1	0	0	4.72	3.76	1.74	-0.362848	0	1	0	1	1	0	0	0	0	0	0	0	0	0	0	0	0	0	0	0	0	0	0	0	0
1012	2012	1	1	1	0	0	0	0	41	76	82492	152912	0	0	0	0	153	1	0	1	1.68	3.6	5.62	0.417302	1	0	0	3	2	0	0	0	0	0	0	0	0	0	0	0	0	0	0	0	0	0	0	0	0
1013	2012	1	1	1	0	0	0	0	19	120	38228	241440	0	0	0	0	16	1	0	0	1.25	6.07	11.81	0.715326	1	0	0	3	0	0	0	0	0	0	0	0	0	0	0	0	0	0	0	0	0	0	0	0	0
1014	2012	1	1	1	0	0	0	0	76	120	152912	241440	0	0	0	0	94	1	0	0	1.78	3.66	4.58	0.343457	1	0	0	3	0	0	0	0	0	0	0	0	0	0	0	0	0	0	0	0	0	0	0	0	0
1015	2012	1	1	1	0	0	0	0	41	19	82492	38228	0	0	0	0	54	1	0	1	2.27	3.32	3.22	0.12997	0	1	0	1	0	0	0	0	0	0	0	0	0	0	0	0	0	0	0	0	0	0	0	0	0
1016	2012	1	1	1	0	0	0	0	120	41	241440	82492	1	1	0	0	76	1	0	0	3.07	3.32	2.32	-0.105302	0	0	1	0	-4	0	0	0	0	0	0	0	0	0	0	0	0	0	0	0	-1	-1	-1	-1	-1
1017	2012	1	1	1	0	0	0	0	19	76	38228	152912	0	0	0	0	142	1	0	0	1.41	4.39	8.47	0.591156	1	0	0	3	1	0	0	0	0	0	0	0	0	0	0	0	0	0	0	0	0	0	0	0	0
1018	2012	1	1	1	0	0	0	0	98	149	197176	299788	0	0	0	0	165	1	0	1	2.26	3.29	3.25	0.134786	0	0	1	0	-1	0	0	0	0	0	0	0	0	0	0	0	0	0	0	0	0	0	-1	-1	-1
1019	2012	1	1	1	0	0	0	0	24	48	48288	96576	0	0	0	0	116	1	0	0	1.7	3.89	4.81	0.380335	0	1	0	1	0	0	0	0	0	0	0	0	0	0	0	0	0	0	0	0	0	0	0	0	0
1020	2012	1	1	1	0	0	0	0	48	98	96576	197176	0	0	0	0	122	1	0	1	1.44	4.4	7.71	0.564743	1	0	0	3	0	0	0	0	0	0	0	0	0	0	0	0	0	0	0	0	0	0	0	0	0
1021	2012	1	1	1	0	0	0	0	149	24	299788	48288	0	0	0	0	124	1	0	0	4.23	3.67	1.82	-0.313044	0	0	1	0	0	0	0	0	0	0	0	0	0	0	0	0	0	0	0	0	0	0	0	0	0
1022	2012	1	1	1	0	0	0	0	149	48	299788	96576	0	0	0	0	134	1	0	0	3.21	3.38	2.25	-0.132918	0	0	1	0	0	0	0	0	0	0	0	0	0	0	0	0	0	0	0	0	0	0	0	0	0
1023	2012	1	1	1	0	0	0	0	98	24	197176	48288	0	0	0	0	54	1	0	1	5.28	3.82	1.66	-0.413016	0	0	1	0	-1	0	0	0	0	0	0	0	0	0	0	0	0	0	0	0	0	0	0	0	0
1024	2012	1	1	1	0	0	0	0	48	149	96576	299788	0	0	0	0	120	1	0	1	1.36	4.79	8.93	0.623312	1	0	0	3	0	0	0	0	1	1	1	1	1	1	1	1	1	1	1	1	1	1	1	1	1
1025	2012	1	1	1	0	0	0	0	24	98	48288	197176	0	0	0	0	99	1	0	0	1.16	7.58	16.06	0.799802	1	0	0	3	1	0	0	0	1	1	1	1	1	1	1	1	1	1	1	1	1	1	1	1	1
1026	2012	1	1	1	0	0	0	0	149	98	299788	197176	1	1	0	0	60	1	0	0	1.79	3.69	4.49	0.335942	1	0	0	3	1	0	0	0	0	0	0	0	0	0	0	0	0	0	0	0	0	0	0	0	0
1027	2012	1	1	1	0	0	0	0	48	24	96576	48288	1	1	0	0	34	1	0	1	1.94	3.64	3.8	0.252306	1	0	0	3	0	0	0	0	0	0	0	0	0	0	0	0	0	0	0	0	0	0	0	0	0
1028	2012	1	1	1	0	0	0	0	98	48	197176	96576	1	1	0	0	67	1	0	1	4.05	3.62	1.87	-0.287846	1	0	0	3	1	0	0	0	0	0	0	0	0	0	0	0	0	1	1	1	1	1	1	1	1
1029	2012	1	1	1	0	0	0	0	24	149	48288	299788	1	1	0	0	97	1	0	0	1.49	4.44	6.36	0.513908	1	0	0	3	0	0	0	0	0	0	0	0	0	0	0	0	0	0	0	0	0	0	0	0	0
1030	2012	1	1	1	0	0	0	0	67	179	134804	360148	0	0	0	0	5	1	0	0	1.37	4.73	8.91	0.617694	1	0	0	3	1	0	0	0	0	0	0	0	0	0	0	0	0	0	0	0	0	0	0	0	0
1031	2012	1	1	1	0	0	0	0	43	51	86516	102612	0	0	0	0	126	1	0	0	2.14	3.54	3.29	0.163338	0	1	0	1	1	0	0	0	0	0	0	1	1	1	1	1	1	1	1	1	1	1	1	1	1
1032	2012	1	1	1	0	0	0	0	51	67	102612	134804	0	0	0	0	100	1	0	0	1.54	4.07	6.38	0.492611	1	0	0	3	0	0	0	0	0	0	0	0	0	0	-1	-1	-1	-1	-1	-1	-1	-1	-1	-1	-1
1033	2012	1	1	1	0	0	0	0	179	43	360148	86516	0	0	0	0	22	1	0	0	4.14	3.62	1.87	-0.293213	0	1	0	1	2	0	0	0	0	0	0	1	1	1	1	1	1	1	1	1	1	1	1	1	1
1034	2012	1	1	1	0	0	0	0	179	51	360148	102612	0	0	0	0	170	1	0	0	4.62	3.82	1.75	-0.354978	0	0	1	0	-1	0	0	0	0	0	0	0	0	0	0	0	-1	-1	-1	-1	-1	-1	-1	-1	-1
1035	2012	1	1	1	0	0	0	0	67	43	134804	86516	0	0	0	0	189	1	0	0	2.38	3.49	2.88	0.0729458	1	0	0	3	0	0	0	0	0	0	0	0	0	0	0	0	0	0	0	0	0	0	0	0	0
1036	2012	1	1	1	0	0	0	0	51	179	102612	360148	0	0	0	0	58	1	0	0	1.27	5.78	10.69	0.693856	1	0	0	3	1	0	0	1	1	1	1	1	1	1	1	1	1	1	1	1	1	1	1	1	1
1037	2012	1	1	1	0	0	0	0	43	67	86516	134804	0	0	0	0	185	1	0	0	1.72	3.81	4.76	0.371311	0	1	0	1	0	0	0	0	0	0	0	0	0	0	0	0	0	0	0	0	0	0	0	0	0
1038	2012	1	1	1	0	0	0	0	179	67	360148	134804	0	0	0	0	2	1	0	0	3.49	3.5	2.08	-0.194236	0	0	1	0	-2	0	0	0	0	0	0	0	-1	-1	-1	-1	-1	-1	-1	-1	-1	-1	-1	-1	-1
1039	2012	1	1	1	0	0	0	0	51	43	102612	86516	1	0	0	0	5	1	0	0	2.01	3.65	3.52	0.213422	0	1	0	1	0	0	0	0	0	0	0	0	0	0	0	0	0	0	0	0	0	0	0	0	0
1040	2012	1	1	1	0	0	0	0	67	51	134804	102612	1	1	0	0	8	1	0	0	2.37	3.28	3.03	0.0919079	0	1	0	1	-2	0	0	0	0	0	0	0	0	0	0	0	0	0	0	0	0	0	-1	-1	-1
1041	2012	1	1	1	0	0	0	0	43	179	86516	360148	1	1	0	0	74	1	0	0	1.57	3.97	5.94	0.468593	0	0	1	0	-2	0	0	0	0	0	-1	-1	-1	-1	-1	-1	-1	-1	-1	-1	-1	-1	-1	-1	-1
1042	2012	1	2	0	1	0	0	0	21	32	42252	64384	0	0	0	0	26	1	0	1	2.45	3.28	2.95	0.0691802	1	0	0	3	0	0	0	0	0	0	0	0	0	0	0	0	0	0	0	0	0	0	0	0	0
1043	2012	1	2	0	1	0	0	0	75	51	150900	102612	0	0	0	0	110	1	0	0	1.86	3.5	4.47	0.313921	1	0	0	3	0	0	0	0	0	0	0	0	0	0	0	0	0	0	0	0	0	0	0	0	0
1044	2012	1	2	0	1	0	0	0	65	53	130780	106636	0	0	0	0	2	1	0	1	2.76	3.29	2.63	-0.0179093	0	1	0	1	0	0	0	0	0	0	0	0	0	0	0	0	0	0	0	0	0	0	0	0	0
1045	2012	1	2	0	1	0	0	0	67	27	134804	54324	0	0	0	0	107	1	0	0	2.44	3.25	3.03	0.0798031	1	0	0	3	2	0	0	0	0	0	0	0	0	0	1	1	1	1	1	1	1	1	1	1	1
1046	2012	1	2	0	1	0	0	0	34	42	68408	84504	0	0	0	0	8	1	0	0	2.02	3.22	4.17	0.255241	0	1	0	1	0	0	0	0	0	0	0	0	0	0	0	0	0	0	0	0	0	0	0	0	1
1047	2012	1	2	0	1	0	0	0	24	5	48288	10060	0	0	0	0	14	1	0	0	2.16	3.47	3.33	0.162663	0	0	1	0	0	0	0	0	0	0	0	0	0	0	0	0	0	0	0	0	0	0	0	0	0
1048	2012	1	2	0	1	0	0	0	30	56	60360	112672	0	0	0	0	165	1	0	0	1.48	4.3	7.14	0.53562	1	0	0	3	1	0	0	0	0	0	0	0	0	0	0	0	0	0	0	0	0	0	0	0	0
1049	2012	1	2	0	1	0	0	0	78	4	156936	8048	0	0	0	0	39	1	0	0	4.44	3.44	1.86	-0.312409	0	0	1	0	0	0	0	0	0	0	0	0	0	0	0	0	0	0	0	0	0	0	0	0	0
1050	2012	1	2	0	1	0	0	0	31	54	62372	108648	0	0	0	0	148	1	0	1	1.59	3.85	6.23	0.468417	0	0	1	0	-1	0	0	0	0	0	0	0	0	0	0	0	0	0	0	0	0	0	0	0	0
1051	2012	1	2	0	1	0	0	0	13	80	26156	160960	0	0	0	0	123	1	0	0	1.47	4.23	7.46	0.546224	1	0	0	3	1	0	0	0	0	0	0	0	0	0	0	0	0	0	0	0	0	0	0	0	1
1052	2012	1	2	0	1	0	0	0	71	48	142852	96576	0	0	0	0	181	1	0	0	2.23	3.36	3.28	0.143552	0	1	0	1	0	0	0	0	0	0	0	0	0	0	0	0	0	0	0	0	0	0	0	0	0
1053	2012	1	2	0	1	0	0	0	38	58	76456	116696	0	0	0	0	106	1	0	0	1.52	4.3	6.39	0.5014	0	1	0	1	1	0	0	0	0	0	0	0	0	0	0	0	0	0	0	0	0	0	0	0	0
1054	2012	1	2	0	1	0	0	0	7	26	14084	52312	0	0	0	0	76	1	0	0	1.35	4.83	9.54	0.635919	0	0	1	0	-1	0	0	0	0	0	-1	-1	-1	-1	-1	-1	-1	-1	-1	-1	-1	-1	-1	-1	-1
1055	2012	1	2	0	1	0	0	0	20	70	40240	140840	0	0	0	0	175	1	0	0	2.56	3.36	2.78	0.0309128	1	0	0	3	1	0	0	0	0	0	0	0	0	0	0	0	0	0	0	0	0	0	0	0	0
1056	2012	1	2	0	1	0	0	0	81	41	162972	82492	0	0	0	0	162	1	0	0	2.13	3.3	3.58	0.190154	0	1	0	1	1	0	0	0	0	0	0	0	0	0	0	0	0	0	0	0	0	1	1	1	1
1057	2012	1	2	0	1	0	0	0	19	12	38228	24144	0	0	0	0	143	1	0	0	1.79	3.59	4.71	0.346345	1	0	0	3	1	0	0	0	0	0	0	0	0	0	0	0	0	0	0	0	0	0	0	0	0
1058	2012	1	3	0	0	1	0	2	26	7	52312	14084	0	0	0	0	135	1	0	1	2.83	3.28	2.54	-0.0403439	0	0	1	0	0	0	0	0	0	0	0	0	0	0	0	0	0	0	0	0	0	0	0	0	0
1059	2012	1	3	0	0	1	0	-2	80	13	160960	26156	0	0	0	0	142	1	0	0	2.77	3.29	2.62	-0.0206686	0	0	1	0	-2	0	0	0	0	0	0	0	0	0	0	0	0	0	0	0	0	0	0	0	0
1060	2012	1	3	0	0	1	0	0	48	71	96576	142852	0	0	0	0	161	1	0	1	1.72	3.82	4.86	0.375634	0	0	1	0	0	0	0	0	0	0	0	0	0	0	0	0	0	0	0	0	0	0	0	0	0
1061	2012	1	3	0	0	1	0	0	58	38	116696	76456	0	0	0	0	9	1	0	0	3.29	3.51	2.18	-0.154764	0	0	1	0	-1	0	0	0	0	0	0	0	0	0	0	0	0	0	0	0	0	0	0	0	0
1062	2012	1	3	0	0	1	0	-2	70	20	140840	40240	0	0	0	0	43	1	0	0	1.54	4.09	6.19	0.4878	0	1	0	1	0	0	0	0	0	0	0	0	0	0	0	0	0	0	0	0	0	0	0	0	0
1063	2012	1	3	0	0	1	0	0	41	81	82492	162972	0	0	0	0	71	1	0	1	2.07	3.42	3.65	0.209119	1	0	0	3	2	0	0	0	0	0	0	0	0	0	1	1	1	1	1	1	1	1	1	1	1
1064	2012	1	3	0	0	1	0	-1	12	19	24144	38228	0	0	0	0	191	1	0	0	2.24	3.46	3.21	0.134902	0	1	0	1	1	0	0	0	0	0	0	0	0	0	0	0	0	0	0	0	0	1	1	1	1
1065	2012	1	3	0	0	1	0	0	53	65	106636	130780	0	0	0	0	15	1	0	0	1.75	3.64	4.84	0.364817	1	0	0	3	1	0	0	0	0	0	0	0	0	0	0	0	0	0	0	0	0	0	0	0	0
1066	2012	1	3	0	0	1	0	-3	27	67	54324	134804	0	0	0	0	120	1	0	0	1.57	4.07	5.97	0.469438	0	0	1	0	-1	0	0	0	0	0	0	0	0	-1	-1	-1	-1	-1	-1	-1	-1	-1	-1	-1	-1
1067	2012	1	3	0	0	1	0	-2	32	21	64384	42252	0	0	0	0	21	1	0	0	1.6	4.18	5.49	0.442851	1	0	0	3	1	0	0	0	0	0	0	0	0	0	0	0	0	0	0	0	0	0	0	-1	-1
1068	2012	1	3	0	0	1	0	0	42	34	84504	68408	0	0	0	0	77	1	0	0	2.72	3.17	2.72	0	1	0	0	3	1	0	0	0	0	0	0	0	0	0	0	0	0	0	0	0	0	0	0	0	0
1069	2012	1	3	0	0	1	0	1	5	24	10060	48288	0	0	0	0	141	1	0	0	2.1	3.45	3.51	0.19129	1	0	0	3	0	0	0	0	0	0	0	0	0	0	0	0	0	0	0	0	0	0	0	0	0
1070	2012	1	3	0	0	1	0	-2	56	30	112672	60360	0	0	1	0	138	1	0	0	2.97	3.39	2.38	-0.0834677	1	0	0	3	1	0	0	0	0	0	0	0	0	0	0	0	0	0	0	0	0	0	0	0	0
1071	2012	1	3	0	0	1	0	-2	51	75	102612	150900	0	0	0	0	85	1	0	0	2.41	3.55	2.85	0.0640606	0	1	0	1	0	0	0	0	0	0	0	0	0	0	0	0	0	0	0	0	0	0	0	0	0
1072	2012	1	3	0	0	1	0	1	4	78	8048	156936	0	0	0	0	4	1	0	0	1.36	4.8	9.86	0.633874	0	1	0	1	-1	0	0	0	0	0	0	0	0	0	0	0	0	0	0	0	0	-1	-1	-1	-1
1073	2012	1	3	0	0	1	0	3	54	31	108648	62372	0	0	0	0	186	1	0	0	2.44	3.4	2.86	0.0601857	1	0	0	3	0	0	0	0	0	0	0	0	0	0	0	0	0	0	0	0	0	0	0	0	0
1074	2012	1	2	0	1	0	0	0	75	71	150900	142852	0	0	0	0	76	1	0	0	1.56	3.94	6.48	0.486705	0	1	0	1	0	0	0	0	0	0	0	0	0	0	0	0	0	0	0	0	0	0	0	0	0
1075	2012	1	2	0	1	0	0	0	54	53	108648	106636	0	0	0	0	64	1	0	0	1.97	3.43	4.03	0.259475	0	0	1	0	0	0	0	0	0	0	0	0	0	0	0	0	0	0	0	0	0	0	0	0	0
1076	2012	1	2	0	1	0	0	0	38	41	76456	82492	0	0	0	0	8	1	0	0	2.08	3.42	3.61	0.203761	0	0	1	0	-1	0	0	0	0	0	0	0	0	0	0	0	0	0	0	0	0	0	0	0	0
1077	2012	1	2	0	1	0	0	0	56	4	112672	8048	0	0	0	0	162	1	0	0	3.43	3.23	2.22	-0.158905	1	0	0	3	1	0	0	0	0	0	0	0	0	0	0	0	0	0	0	0	0	0	0	0	0
1078	2012	1	2	0	1	0	0	0	5	42	10060	84504	0	0	0	0	9	1	0	0	1.48	4.14	7.63	0.544614	1	0	0	3	1	0	0	0	0	0	0	0	0	0	0	0	0	0	0	0	0	0	0	0	0
1079	2012	1	2	0	1	0	0	0	19	13	38228	26156	0	0	0	0	14	1	0	0	1.66	3.99	5.18	0.409359	1	0	0	3	2	0	0	0	0	0	1	1	1	1	1	1	1	1	1	1	1	1	2	2	2
1080	2012	1	2	0	1	0	0	0	67	26	134804	52312	0	0	0	0	15	1	0	0	2.2	3.23	3.54	0.17206	0	1	0	1	0	0	0	0	0	0	0	0	0	0	0	0	0	0	0	0	0	0	0	0	0
1081	2012	1	2	0	1	0	0	0	20	21	40240	42252	0	0	0	0	39	1	0	0	3.06	3.33	2.35	-0.0987345	1	0	0	3	0	0	0	0	0	0	0	0	0	0	0	0	0	0	0	0	0	0	0	0	0
1082	2012	1	3	0	0	1	0	0	26	67	52312	134804	0	0	0	0	4	1	0	1	2.07	3.18	3.99	0.232465	1	0	0	3	0	0	0	0	0	0	0	0	0	0	0	0	0	0	0	0	0	0	0	0	0
1083	2012	1	3	0	0	1	0	-2	21	20	42252	40240	0	0	0	0	142	1	0	1	1.55	4.16	6.36	0.487929	1	0	0	3	1	0	0	0	0	0	0	0	0	0	0	0	0	0	0	0	0	0	0	0	0
1084	2012	1	3	0	0	1	0	-3	13	19	26156	38228	0	0	0	0	77	1	0	0	2.32	3.43	3.03	0.101001	1	0	0	3	1	0	0	0	0	0	0	0	0	0	0	0	0	0	0	0	0	0	0	0	1
1085	2012	1	3	0	0	1	0	1	53	54	106636	108648	0	0	0	0	107	1	0	0	1.95	3.36	4.24	0.276971	0	1	0	1	1	0	0	0	0	0	0	0	0	0	0	0	0	0	0	0	0	0	0	0	0
1086	2012	1	3	0	0	1	0	-1	42	5	84504	10060	0	0	0	0	135	1	0	0	2.7	3.2	2.76	0.00805153	0	0	1	0	-1	0	0	0	0	0	0	0	0	0	0	0	0	0	0	0	0	0	0	0	0
1087	2012	1	3	0	0	1	0	0	71	75	142852	150900	0	0	0	0	43	1	0	0	2.17	3.38	3.47	0.172645	1	0	0	3	0	0	0	0	0	0	0	0	0	0	0	0	0	0	0	0	0	0	0	0	0
1088	2012	1	3	0	0	1	0	2	41	38	82492	76456	0	0	0	0	181	1	0	1	2.43	3.2	3.1	0.088942	1	0	0	3	2	0	0	0	0	0	1	1	2	2	2	2	2	2	2	2	2	2	2	2	2
1089	2012	1	3	0	0	1	0	-1	4	56	8048	112672	0	0	0	0	171	1	0	0	1.28	5.64	11.49	0.694218	1	0	0	3	0	0	0	0	0	0	0	0	0	0	0	0	0	0	0	0	0	0	0	0	0
1090	2012	1	2	0	1	0	0	0	4	26	8048	52312	0	0	0	0	64	1	0	0	1.6	3.81	6.49	0.470917	1	0	0	3	1	0	0	0	0	0	0	0	0	0	0	0	0	0	0	0	1	1	1	1	1
1091	2012	1	2	0	1	0	0	0	19	20	38228	40240	0	0	0	0	128	1	0	0	1.47	4.35	7.47	0.546403	0	1	0	1	-1	0	0	0	0	0	0	0	0	0	0	0	0	0	0	0	0	0	0	0	0
1092	2012	1	2	0	1	0	0	0	53	41	106636	82492	0	0	0	0	190	1	0	0	2.22	3.29	3.45	0.160595	1	0	0	3	0	0	0	0	0	0	0	0	0	0	0	0	0	0	0	0	0	0	0	0	0
1093	2012	1	2	0	1	0	0	0	5	71	10060	142852	0	0	0	0	15	1	0	0	1.44	4.49	7.95	0.568658	1	0	0	3	0	0	0	0	0	0	0	0	0	0	0	0	-1	-1	-1	-1	-1	-1	-1	-1	-1
1094	2012	1	3	0	0	1	0	-2	26	4	52312	8048	0	0	0	0	55	1	0	1	2.51	3.29	2.93	0.0571094	1	0	0	3	-1	0	0	0	0	-1	-1	-1	-1	-1	-1	-1	-1	-1	-1	-1	-1	-1	-1	-1	-1
1095	2012	1	3	0	0	1	0	0	20	19	40240	38228	0	0	1	0	134	1	0	0	2.27	3.45	3.13	0.12104	0	1	0	1	0	0	0	0	0	0	0	0	0	0	0	0	0	0	0	0	0	0	0	0	0
1096	2012	1	3	0	0	1	0	-2	41	53	82492	106636	0	0	0	0	141	1	0	1	1.77	3.62	4.8	0.356638	0	1	0	1	0	0	0	0	0	0	0	0	0	0	0	0	0	0	0	0	0	0	0	0	0
1097	2012	1	3	0	0	1	0	-2	71	5	142852	10060	0	0	0	0	77	1	0	0	3.44	3.48	2.14	-0.176592	0	1	0	1	0	0	0	0	0	0	0	0	0	0	0	0	0	0	0	0	0	0	0	0	0
1098	2012	1	2	0	1	0	0	0	53	5	106636	10060	0	0	0	0	128	1	0	0	3.06	3.36	2.39	-0.0916127	1	0	0	3	0	0	0	0	0	0	0	0	0	0	0	0	0	0	0	0	0	0	0	0	0
1099	2012	1	2	0	1	0	0	0	20	4	40240	8048	0	0	0	0	141	1	0	0	2.73	3.32	2.63	-0.0139278	0	0	1	0	-1	0	0	0	0	0	0	0	0	0	0	0	-1	-1	-1	-1	-1	-1	-1	-1	-1
1100	2012	1	3	0	0	1	0	-1	5	53	10060	106636	0	0	0	0	171	1	0	0	1.44	4.62	7.48	0.560755	1	0	0	3	1	0	0	0	0	0	0	0	0	1	1	1	1	1	1	1	1	1	1	1	1
1101	2012	1	3	0	0	1	0	1	4	20	8048	40240	0	0	0	0	85	1	0	0	1.55	4.19	6.29	0.486179	1	0	0	3	-1	0	0	0	0	0	0	0	0	0	0	0	0	0	0	0	0	0	0	0	0
1102	2012	1	4	0	0	0	1	0	5	4	10060	8048	0	0	0	0	21	1	0	0	2.86	3.23	2.63	-0.0305778	0	0	1	0	0	0	0	0	0	0	0	0	0	0	0	0	0	0	0	0	0	0	0	0	0
1103	2013	1	1	1	0	0	0	0	8	88	16104	177144	0	0	0	0	161	1	0	0	1.79	3.69	4.62	0.342209	0	0	1	0	-1	0	0	0	0	0	0	0	0	0	0	0	0	0	-1	-1	-1	-1	-1	-1	-1
1104	2013	1	1	1	0	0	0	0	156	128	314028	257664	0	0	0	0	142	1	0	0	2.58	3.29	2.8	0.030454	1	0	0	3	0	0	0	0	0	0	0	0	0	0	0	0	0	0	0	0	0	0	0	0	0
1105	2013	1	1	1	0	0	0	0	128	8	257664	16104	0	0	0	0	110	1	0	1	3.13	3.39	2.31	-0.113412	0	0	1	0	0	0	0	0	0	0	0	0	0	0	0	0	0	0	0	0	0	0	0	0	0
1106	2013	1	1	1	0	0	0	0	88	156	177144	314028	0	0	0	0	45	1	0	0	1.55	4.05	6.33	0.487183	1	0	0	3	0	0	0	0	0	0	0	0	0	0	0	0	0	0	0	0	0	0	0	0	0
1107	2013	1	1	1	0	0	0	0	88	128	177144	257664	0	0	0	0	91	1	0	0	1.41	4.61	8.3	0.588738	0	1	0	1	0	0	0	0	0	0	0	0	0	0	0	0	0	0	0	0	0	0	0	0	0
1108	2013	1	1	1	0	0	0	0	8	156	16104	314028	0	0	0	0	148	1	0	0	1.56	4.07	6.34	0.483297	1	0	0	3	4	0	0	0	0	0	0	0	0	0	0	0	1	1	1	1	1	1	1	1	1
1109	2013	1	1	1	0	0	0	0	128	88	257664	177144	0	0	0	0	153	1	0	1	2.77	3.25	2.65	-0.0163477	0	1	0	1	-1	0	0	0	0	0	0	0	0	-1	-1	-1	-1	-1	-1	-1	-1	-1	-1	-1	-1
1110	2013	1	1	1	0	0	0	0	156	8	314028	16104	0	0	0	0	5	1	0	0	3.71	3.56	2.03	-0.223069	0	0	1	0	0	0	0	0	0	0	0	0	0	0	0	0	0	0	0	0	0	0	0	0	0
1111	2013	1	1	1	0	0	0	0	128	156	257664	314028	0	0	0	0	10	1	0	1	1.95	3.58	3.96	0.260295	1	0	0	3	1	0	0	1	1	1	1	1	1	1	1	1	1	1	1	1	1	1	1	1	1
1112	2013	1	1	1	0	0	0	0	88	8	177144	16104	0	1	0	0	102	1	0	0	2.44	3.29	3.03	0.0798031	0	0	1	0	-1	0	0	0	0	0	0	0	0	0	0	0	0	0	0	0	0	0	0	0	-1
1113	2013	1	1	1	0	0	0	0	8	128	16104	257664	1	0	0	0	129	1	0	0	1.59	4.11	5.68	0.452874	0	1	0	1	0	0	0	0	0	0	0	0	0	0	0	0	0	0	0	0	0	0	0	0	0
1114	2013	1	1	1	0	0	0	0	156	88	314028	177144	1	0	0	0	100	1	0	0	4.04	3.37	1.98	-0.257526	1	0	0	3	0	0	0	0	0	0	0	0	0	0	0	0	0	0	0	0	0	0	0	0	0
1115	2013	1	1	1	0	0	0	0	90	121	181170	243573	0	0	0	0	71	1	0	1	1.84	3.49	4.61	0.326559	0	0	1	0	1	0	0	0	0	0	0	0	0	0	0	0	0	0	0	0	0	0	0	0	0
1116	2013	1	1	1	0	0	0	0	29	104	58377	209352	0	0	0	0	78	1	0	0	1.31	5.57	9.48	0.657874	0	0	1	0	0	0	0	0	0	0	0	0	0	0	0	0	0	0	0	0	0	0	0	0	0
1117	2013	1	1	1	0	0	0	0	104	90	209352	181170	0	0	0	0	170	1	0	1	2.28	3.33	3.23	0.128999	1	0	0	3	2	0	0	0	0	0	0	0	0	0	0	0	1	1	1	1	1	1	1	1	1
1118	2013	1	1	1	0	0	0	0	121	29	243573	58377	0	0	0	0	100	1	0	0	3.31	3.41	2.2	-0.152431	0	0	1	0	-1	0	0	0	0	0	0	0	0	0	0	0	0	-1	-1	-1	-1	-1	-1	-1	-1
1119	2013	1	1	1	0	0	0	0	121	104	243573	209352	0	0	0	0	8	1	0	0	2.38	3.26	3.16	0.103712	0	0	1	0	-1	0	0	0	0	0	0	0	0	0	0	0	0	0	0	0	0	0	0	0	0
1120	2013	1	1	1	0	0	0	0	90	29	181170	58377	0	0	0	0	142	1	0	1	3.91	3.58	1.96	-0.25445	0	1	0	1	0	0	0	0	0	0	0	0	0	0	0	0	0	0	0	0	0	0	0	0	0
1121	2013	1	1	1	0	0	0	0	104	121	209352	243573	0	0	0	0	166	1	0	1	1.95	3.37	4.3	0.280262	0	1	0	1	0	0	0	0	0	0	0	0	0	0	0	0	0	0	0	0	0	0	0	0	0
1122	2013	1	1	1	0	0	0	0	29	90	58377	181170	0	0	0	0	34	1	0	0	1.5	4.31	6.9	0.521739	1	0	0	3	1	0	0	0	0	0	0	0	0	0	0	0	0	0	0	0	0	0	0	0	0
1123	2013	1	1	1	0	0	0	0	121	90	243573	181170	0	1	0	0	53	1	0	0	1.57	3.87	6.79	0.489667	1	0	0	3	-1	0	0	0	0	0	0	0	0	0	0	0	0	0	0	0	0	0	0	0	-1
1124	2013	1	1	1	0	0	0	0	104	29	209352	58377	1	0	0	0	130	1	0	1	2.96	3.31	2.47	-0.0670205	1	0	0	3	1	0	0	0	0	0	0	0	0	0	0	0	0	0	0	0	0	0	0	0	0
1125	2013	1	1	1	0	0	0	0	90	104	181170	209352	1	1	0	0	189	1	0	1	1.88	3.72	4.02	0.283159	0	0	1	0	0	0	0	0	0	0	0	0	0	0	0	0	0	0	0	0	0	0	0	0	0
1126	2013	1	1	1	0	0	0	0	29	121	58377	243573	0	0	0	0	25	1	0	0	1.76	3.8	4.64	0.352665	0	0	1	0	0	0	0	0	0	0	0	0	0	0	0	0	0	0	0	0	0	0	0	0	0
1127	2013	1	1	1	0	0	0	0	46	150	92598	301950	0	0	0	0	97	1	0	0	1.36	4.94	9	0.624183	1	0	0	3	2	0	0	0	0	0	0	0	0	0	0	0	0	0	0	0	0	0	0	0	0
1128	2013	1	1	1	0	0	0	0	59	135	118767	271755	0	0	0	0	60	1	0	0	1.61	3.96	5.81	0.449001	0	0	1	0	0	0	0	0	0	0	0	0	0	0	0	0	0	0	0	0	0	0	0	0	0
1129	2013	1	1	1	0	0	0	0	135	46	271755	92598	0	0	0	0	106	1	0	0	4.59	3.92	1.74	-0.356848	0	0	1	0	-2	0	0	0	0	0	-1	-1	-1	-1	-1	-1	-1	-1	-1	-1	-1	-1	-1	-1	-1
1130	2013	1	1	1	0	0	0	0	150	59	301950	118767	0	0	0	0	185	1	0	0	3.78	3.64	1.96	-0.245654	0	1	0	1	1	0	0	0	0	0	0	0	0	0	0	0	0	0	0	0	0	0	0	0	0
1131	2013	1	1	1	0	0	0	0	150	135	301950	271755	0	0	0	0	124	1	0	0	2.31	3.39	3.17	0.117443	0	0	1	0	-1	0	0	0	0	0	0	-1	-1	-1	-1	-1	-1	-1	-1	-1	-1	-1	-1	-1	-1
1132	2013	1	1	1	0	0	0	0	46	59	92598	118767	0	0	0	0	78	1	0	0	1.57	4.22	5.8	0.464529	1	0	0	3	0	0	0	0	0	0	0	0	0	0	0	0	0	0	0	0	0	0	0	0	0
1133	2013	1	1	1	0	0	0	0	135	150	271755	301950	0	0	0	0	163	1	0	0	2.08	3.43	3.69	0.209767	1	0	0	3	0	0	0	0	0	0	0	0	0	0	0	0	0	0	0	0	0	0	0	0	0
1134	2013	1	1	1	0	0	0	0	59	46	118767	92598	0	0	0	0	6	1	0	0	2.81	3.49	2.49	-0.0457345	0	0	1	0	-2	0	0	0	0	0	0	0	0	0	0	0	0	0	0	0	0	0	0	0	0
1135	2013	1	1	1	0	0	0	0	150	46	301950	92598	1	1	0	0	92	1	0	0	4.88	3.81	1.74	-0.369795	0	0	1	0	-1	0	0	0	0	0	0	0	0	0	0	0	0	0	0	0	0	0	0	0	0
1136	2013	1	1	1	0	0	0	0	135	59	271755	118767	1	1	0	0	34	1	0	0	2.33	3.38	3.12	0.108672	1	0	0	3	1	0	0	0	0	0	0	0	0	0	0	0	0	0	0	0	0	0	1	1	1
1137	2013	1	1	1	0	0	0	0	46	135	92598	271755	1	1	0	0	24	1	0	0	1.29	5.83	10.41	0.679132	1	0	0	3	1	0	0	0	0	0	0	0	0	0	0	0	0	0	0	0	0	0	0	1	1
1138	2013	1	1	1	0	0	0	0	59	150	118767	301950	1	1	0	0	172	1	0	0	1.71	3.75	5.05	0.386776	0	0	1	0	0	0	0	0	0	0	0	0	0	0	0	0	0	0	0	0	0	0	0	0	0
1139	2013	1	1	1	0	0	0	0	143	94	287859	189222	0	0	0	0	109	1	0	0	2.64	3.33	2.71	0.00978419	0	1	0	1	0	0	0	0	0	0	0	0	0	0	0	0	0	0	0	0	0	0	0	0	0
1140	2013	1	1	1	0	0	0	0	120	26	241560	52338	0	0	0	0	148	1	0	0	5.2	3.61	1.73	-0.385727	0	0	1	0	-1	0	0	0	0	0	0	0	0	0	0	0	0	0	0	0	0	0	0	0	0
1141	2013	1	1	1	0	0	0	0	26	143	52338	287859	0	0	0	0	92	1	0	1	1.43	4.43	8.07	0.575385	1	0	0	3	0	0	0	0	0	0	0	0	0	0	0	0	0	0	0	0	0	0	0	0	0
1142	2013	1	1	1	0	0	0	0	94	120	189222	241560	0	0	0	0	4	1	0	0	1.67	3.74	5.47	0.415987	1	0	0	3	2	0	0	0	0	0	0	0	0	0	0	0	0	0	0	0	0	0	0	0	0
1143	2013	1	1	1	0	0	0	0	94	26	189222	52338	0	0	0	0	56	1	0	0	2.96	3.24	2.51	-0.0605685	0	1	0	1	0	0	0	0	0	0	0	0	0	0	0	0	0	0	0	-1	-1	-1	-1	-1	-1
1144	2013	1	1	1	0	0	0	0	143	120	287859	241560	0	0	0	0	170	1	0	0	1.69	3.97	4.92	0.388464	0	0	1	0	-1	0	0	0	0	0	0	0	0	0	0	0	1	1	1	1	1	1	1	1	1
1145	2013	1	1	1	0	0	0	0	26	94	52338	189222	0	0	0	0	71	1	0	1	1.57	3.85	6.61	0.485657	1	0	0	3	1	0	0	0	0	0	0	0	0	0	0	0	0	0	0	0	0	0	0	0	0
1146	2013	1	1	1	0	0	0	0	120	143	241560	287859	0	0	0	0	99	1	0	0	2.71	3.43	2.58	-0.0185932	0	0	1	0	-1	0	0	0	0	0	0	0	0	0	0	0	0	0	0	0	0	0	0	0	0
1147	2013	1	1	1	0	0	0	0	26	120	52338	241560	1	0	0	0	78	1	0	1	1.4	4.56	8.69	0.599211	0	1	0	1	1	0	0	0	0	0	0	0	0	0	0	0	0	0	0	0	0	0	0	0	0
1148	2013	1	1	1	0	0	0	0	94	143	189222	287859	0	0	0	0	155	1	0	0	1.77	3.85	4.56	0.345674	0	0	1	0	0	0	0	0	0	0	0	1	1	1	1	1	1	1	1	1	1	1	1	1	1
1149	2013	1	1	1	0	0	0	0	143	26	287859	52338	0	1	0	0	137	1	0	0	2.44	3.12	3.13	0.0903472	0	0	1	0	0	0	0	0	0	0	0	0	0	0	0	0	0	0	0	0	0	0	0	0	0
1150	2013	1	1	1	0	0	0	0	120	94	241560	189222	0	0	0	0	176	1	0	0	2.81	3.41	2.51	-0.0425345	1	0	0	3	0	0	0	0	0	0	0	0	0	0	0	0	0	0	0	0	0	0	0	0	0
1151	2013	1	1	1	0	0	0	0	45	116	90585	233508	0	0	0	0	88	1	0	0	1.31	5.34	10.12	0.664545	1	0	0	3	1	0	0	0	0	0	0	0	0	0	0	0	0	0	0	0	0	0	0	0	0
1152	2013	1	1	1	0	0	0	0	211	70	424743	140910	0	0	0	0	158	1	0	1	4.3	3.58	1.86	-0.305076	0	0	1	0	-1	0	0	0	0	0	0	0	0	0	0	0	0	0	0	0	0	0	0	0	0
1153	2013	1	1	1	0	0	0	0	70	45	140910	90585	0	0	0	0	176	1	0	0	1.91	3.55	4.1	0.279658	0	0	1	0	0	0	0	0	0	0	0	0	0	0	0	0	0	0	0	0	0	0	0	0	0
1154	2013	1	1	1	0	0	0	0	116	211	233508	424743	0	0	0	0	6	1	0	0	2.19	3.39	3.36	0.159002	0	1	0	1	-1	0	0	0	0	-1	-1	-1	-1	-1	-1	-1	-1	-1	-1	-1	-1	-1	-1	-1	-1
1155	2013	1	1	1	0	0	0	0	116	70	233508	140910	0	0	0	0	185	1	0	0	5.2	3.86	1.67	-0.406495	0	0	1	0	0	0	0	0	0	0	0	0	0	0	0	0	0	0	0	0	0	0	0	0	0
1156	2013	1	1	1	0	0	0	0	45	211	90585	424743	0	0	0	0	129	1	0	0	1.24	6.1	13.1	0.730116	1	0	0	3	2	0	0	0	0	0	0	0	0	0	0	0	0	0	0	0	0	0	0	0	0
1157	2013	1	1	1	0	0	0	0	70	116	140910	233508	0	0	0	0	16	1	0	0	1.3	5.53	10.65	0.675334	1	0	0	3	1	0	0	0	0	0	0	0	0	0	0	0	0	0	0	0	0	0	0	0	0
1158	2013	1	1	1	0	0	0	0	211	45	424743	90585	0	0	0	0	177	1	0	1	6.08	3.98	1.6	-0.460526	0	0	1	0	1	0	0	0	0	0	0	0	0	0	0	0	0	0	0	0	0	0	0	0	0
1159	2013	1	1	1	0	0	0	0	116	45	233508	90585	1	1	0	0	48	1	0	0	4.64	3.52	1.82	-0.333933	0	1	0	1	0	0	0	0	0	0	0	0	0	0	0	0	0	0	0	0	0	0	0	0	0
1160	2013	1	1	1	0	0	0	0	70	211	140910	424743	1	1	0	0	97	1	0	0	1.32	5.07	10.77	0.664725	1	0	0	3	1	0	0	0	0	0	0	0	0	0	0	0	1	1	1	1	1	1	1	1	1
1161	2013	1	1	1	0	0	0	0	45	70	90585	140910	1	1	0	0	17	1	0	0	1.92	3.45	4.19	0.28217	1	0	0	3	0	0	0	0	0	0	0	0	0	0	0	0	0	-1	-1	-1	-1	-1	-1	-1	-1
1162	2013	1	1	1	0	0	0	0	211	116	424743	233508	1	1	0	0	95	1	0	1	2.2	3.34	3.38	0.158687	0	1	0	1	0	0	0	0	0	0	0	0	0	0	0	0	0	0	0	0	0	0	0	0	0
1163	2013	1	1	1	0	0	0	0	79	42	159027	84546	0	0	0	0	11	1	0	0	1.63	3.86	5.75	0.439584	1	0	0	3	2	0	0	0	1	1	1	1	1	1	1	1	1	1	1	1	2	2	2	2	2
1164	2013	1	1	1	0	0	0	0	107	61	215391	122793	0	0	0	0	25	1	0	0	1.68	3.74	5.44	0.411415	0	1	0	1	0	0	0	0	0	0	0	0	0	0	0	0	0	0	0	0	0	0	0	0	0
1165	2013	1	1	1	0	0	0	0	61	79	122793	159027	0	0	0	0	8	1	0	0	4.24	3.54	1.88	-0.296066	0	0	1	0	-1	0	0	0	0	0	0	0	0	0	0	0	0	0	0	0	0	0	0	0	0
1166	2013	1	1	1	0	0	0	0	42	107	84546	215391	0	0	0	0	123	1	0	0	2.8	3.2	2.64	-0.021645	0	0	1	0	0	0	0	0	0	0	0	0	0	0	0	0	0	0	0	0	0	0	0	0	0
1167	2013	1	1	1	0	0	0	0	42	61	84546	122793	0	0	0	0	118	1	0	0	1.77	3.55	5	0.364972	1	0	0	3	0	0	0	0	0	0	0	0	0	0	0	0	0	0	0	0	0	0	0	0	0
1168	2013	1	1	1	0	0	0	0	79	107	159027	215391	0	0	0	0	13	1	0	0	1.53	4.2	6.57	0.501388	1	0	0	3	1	0	0	0	0	0	0	0	0	0	0	0	0	1	1	1	1	1	1	1	1
1169	2013	1	1	1	0	0	0	0	61	42	122793	84546	0	0	0	0	159	1	0	0	3.16	3.25	2.39	-0.101954	1	0	0	3	0	0	0	0	0	0	0	0	0	0	0	0	0	0	1	1	1	1	1	1	1
1170	2013	1	1	1	0	0	0	0	107	79	215391	159027	0	0	0	0	161	1	0	0	2.55	3.28	2.88	0.0449346	1	0	0	3	3	0	0	0	0	0	0	0	0	0	0	0	0	0	1	1	1	1	1	1	1
1171	2013	1	1	1	0	0	0	0	42	79	84546	159027	0	0	0	0	3	1	0	0	2.72	3.38	2.61	-0.0154947	0	0	1	0	0	0	0	0	0	0	0	0	0	0	0	0	0	0	0	0	0	0	0	0	0
1172	2013	1	1	1	0	0	0	0	61	107	122793	215391	0	0	0	0	76	1	0	0	3	3.31	2.45	-0.0748299	0	1	0	1	0	0	0	0	0	0	0	0	0	0	0	0	0	0	0	0	0	0	0	0	0
1173	2013	1	1	1	0	0	0	0	79	61	159027	122793	1	0	0	0	170	1	0	0	1.64	3.91	5.34	0.42249	1	0	0	3	0	0	0	0	0	0	0	0	0	0	0	0	0	0	0	0	0	0	0	0	0
1174	2013	1	1	1	0	0	0	0	107	42	215391	84546	0	1	0	0	163	1	0	0	1.56	3.89	6.64	0.490423	1	0	0	3	0	0	0	0	0	0	0	0	0	0	0	0	0	0	0	0	0	0	0	0	0
1175	2013	1	1	1	0	0	0	0	34	58	68442	116754	0	0	0	0	177	1	0	0	1.52	4.39	6.23	0.497381	0	0	1	0	0	0	0	0	0	0	0	0	0	0	0	0	0	0	0	0	0	0	0	0	0
1176	2013	1	1	1	0	0	0	0	162	98	326106	197274	0	0	0	0	10	1	0	0	2.12	3.42	3.45	0.181843	1	0	0	3	1	0	0	0	0	0	0	0	0	0	0	0	0	0	0	0	0	0	0	0	0
1177	2013	1	1	1	0	0	0	0	98	34	197274	68442	0	0	0	0	126	1	0	1	3.91	3.53	1.96	-0.25445	0	1	0	1	-2	0	0	0	0	0	0	0	0	0	0	0	0	0	0	0	0	0	0	0	0
1178	2013	1	1	1	0	0	0	0	58	162	116754	326106	0	0	0	0	22	1	0	0	1.82	3.6	4.46	0.325235	1	0	0	3	0	0	0	0	0	0	0	0	0	0	0	0	0	0	0	0	0	0	0	0	0
1179	2013	1	1	1	0	0	0	0	58	98	116754	197274	0	0	0	0	15	1	0	0	1.66	3.87	5.35	0.415494	0	1	0	1	1	0	0	0	0	0	0	0	0	0	0	0	0	0	0	0	0	0	0	0	0
1180	2013	1	1	1	0	0	0	0	34	162	68442	326106	0	0	0	0	66	1	0	0	1.4	4.76	8.26	0.59322	1	0	0	3	1	0	0	0	0	0	0	0	0	0	0	0	0	0	0	0	0	0	0	0	0
1181	2013	1	1	1	0	0	0	0	98	58	197274	116754	0	0	0	0	55	1	0	1	2.16	3.43	3.45	0.173108	0	1	0	1	1	0	0	0	0	0	0	0	0	0	0	0	0	0	0	0	0	0	0	0	0
1182	2013	1	1	1	0	0	0	0	162	34	326106	68442	0	0	0	0	31	1	0	0	4.68	3.84	1.76	-0.354507	0	0	1	0	-1	0	0	0	0	0	0	0	0	0	0	0	0	0	0	0	0	0	0	0	0
1183	2013	1	1	1	0	0	0	0	58	34	116754	68442	0	0	0	0	45	1	0	0	3.89	3.52	1.99	-0.245443	1	0	0	3	2	0	0	0	0	0	0	0	0	-1	-1	-1	-1	-1	-1	-1	-1	0	0	0	0
1184	2013	1	1	1	0	0	0	0	98	162	197274	326106	0	0	0	0	142	1	0	1	1.81	3.76	4.43	0.326753	1	0	0	3	1	0	0	0	0	0	0	0	0	0	0	0	0	0	0	0	0	1	1	1	1
1185	2013	1	1	1	0	0	0	0	34	98	68442	197274	0	0	0	0	21	1	0	0	1.49	4.5	6.59	0.519396	1	0	0	3	1	0	0	0	0	0	-1	-1	-1	-1	-1	-1	-1	-1	-1	-1	-1	-1	-1	-1	-1
1186	2013	1	1	1	0	0	0	0	162	58	326106	116754	1	1	0	0	8	1	0	0	1.87	3.66	4.15	0.293796	0	0	1	0	-1	0	0	0	0	0	0	0	0	0	0	0	0	0	0	0	0	0	0	0	0
1187	2013	1	1	1	0	0	0	0	93	114	187209	229482	0	0	0	0	34	1	0	0	1.95	3.48	3.97	0.260931	0	1	0	1	2	0	0	0	0	0	0	0	0	0	0	0	0	0	0	0	0	0	0	0	0
1188	2013	1	1	1	0	0	0	0	123	23	247599	46299	0	0	0	0	9	1	0	0	4.37	3.72	1.8	-0.326723	0	0	1	0	0	0	0	0	0	0	0	0	0	0	0	0	0	0	0	0	0	0	0	0	0
1189	2013	1	1	1	0	0	0	0	23	93	46299	187209	0	0	0	0	189	1	0	0	1.42	4.65	7.8	0.57602	1	0	0	3	0	0	0	0	0	0	0	0	0	0	0	0	0	0	0	0	0	0	0	0	0
1190	2013	1	1	1	0	0	0	0	114	123	229482	247599	0	0	0	0	87	1	0	0	1.84	3.61	4.37	0.314645	1	0	0	3	0	0	0	0	0	0	0	0	0	0	0	0	0	0	0	1	1	1	1	1	1
1191	2013	1	1	1	0	0	0	0	114	23	229482	46299	0	0	0	0	126	1	0	0	4.06	3.62	1.91	-0.277255	0	1	0	1	1	0	0	0	0	0	0	0	0	0	0	0	0	0	0	0	0	0	0	0	1
1192	2013	1	1	1	0	0	0	0	93	123	187209	247599	0	0	0	0	165	1	0	0	1.84	3.65	4.31	0.31146	0	1	0	1	1	0	0	0	0	0	0	0	0	0	0	1	1	1	1	1	1	1	1	1	1
1193	2013	1	1	1	0	0	0	0	23	114	46299	229482	0	0	0	0	176	1	0	0	1.39	4.91	8.42	0.60066	0	1	0	1	1	0	0	0	0	0	0	0	0	0	0	0	0	0	0	0	0	0	0	0	0
1194	2013	1	1	1	0	0	0	0	123	93	247599	187209	0	0	0	0	109	1	0	0	2.1	3.42	3.63	0.200708	0	1	0	1	0	0	0	0	0	0	0	0	0	0	0	0	0	0	0	0	0	0	0	0	0
1195	2013	1	1	1	0	0	0	0	114	93	229482	187209	0	0	0	0	116	1	0	0	2.07	3.5	3.63	0.20761	0	0	1	0	-1	0	0	0	0	0	0	0	0	0	0	0	0	0	0	0	0	0	0	0	0
1196	2013	1	1	1	0	0	0	0	23	123	46299	247599	0	0	0	0	177	1	0	0	1.31	5.36	10.51	0.668211	0	1	0	1	1	0	0	0	0	0	0	1	1	1	1	1	1	1	1	1	1	1	1	1	1
1197	2013	1	1	1	0	0	0	0	93	23	187209	46299	0	1	0	0	185	1	0	0	3.08	3.47	2.29	-0.112006	0	0	1	0	-1	0	0	0	0	0	0	0	0	0	0	0	0	0	0	0	0	0	0	0	0
1198	2013	1	1	1	0	0	0	0	123	114	247599	229482	1	0	0	0	66	1	0	0	3.04	3.35	2.39	-0.0894627	0	0	1	0	-1	0	0	0	0	0	0	0	0	0	0	0	0	0	0	0	0	0	-1	-1	-1
1199	2013	1	1	1	0	0	0	0	72	12	144936	24156	0	0	0	0	166	1	0	0	1.9	3.56	4.05	0.279402	0	1	0	1	0	0	0	0	0	0	0	0	0	0	0	0	0	0	0	0	0	0	0	0	0
1200	2013	1	1	1	0	0	0	0	105	177	211365	356301	0	0	0	0	5	1	0	0	1.88	3.54	4.22	0.294948	1	0	0	3	1	0	0	0	0	0	0	0	0	0	0	0	0	0	0	0	0	0	0	0	0
1201	2013	1	1	1	0	0	0	0	177	72	356301	144936	0	0	0	0	163	1	0	1	4.81	3.66	1.76	-0.360282	0	1	0	1	0	0	0	0	0	0	0	0	0	0	1	1	1	1	0	0	0	0	0	0	0
1202	2013	1	1	1	0	0	0	0	12	105	24156	211365	0	0	0	0	56	1	0	0	1.61	3.78	6.07	0.456373	0	1	0	1	-1	0	0	0	0	0	0	0	0	0	0	0	0	0	0	0	0	0	0	0	0
1203	2013	1	1	1	0	0	0	0	12	177	24156	356301	0	0	0	0	17	1	0	0	1.36	4.96	8.93	0.623312	1	0	0	3	0	0	0	0	0	0	0	0	0	0	0	0	0	0	0	0	0	0	0	0	0
1204	2013	1	1	1	0	0	0	0	72	105	144936	211365	0	0	0	0	123	1	0	0	1.6	3.9	1.64	0.0152439	1	0	0	3	0	0	0	0	0	0	0	0	0	0	0	0	0	0	0	0	0	0	0	0	0
1205	2013	1	1	1	0	0	0	0	177	12	356301	24156	0	0	0	0	9	1	0	1	2.88	3.26	2.57	-0.0418828	0	1	0	1	0	0	0	0	0	0	0	0	0	0	0	0	0	0	-1	-1	-1	-1	-1	-1	-1
1206	2013	1	1	1	0	0	0	0	105	72	211365	144936	0	0	0	0	137	1	0	0	2.86	3.2	2.62	-0.032029	0	0	1	0	0	0	0	0	0	0	0	0	0	0	0	0	0	0	0	0	0	0	0	0	0
1207	2013	1	1	1	0	0	0	0	12	72	24156	144936	0	0	0	0	11	1	0	0	1.78	3.59	4.96	0.360185	1	0	0	3	0	0	0	0	0	0	0	0	0	0	0	0	0	0	0	0	0	0	0	0	0
1208	2013	1	1	1	0	0	0	0	177	105	356301	211365	0	0	0	0	91	1	0	1	3.01	3.31	2.44	-0.0776102	0	1	0	1	0	0	0	0	0	0	0	0	0	0	0	0	0	0	0	0	0	0	0	0	0
1209	2013	1	1	1	0	0	0	0	72	177	144936	356301	1	1	0	0	40	1	0	0	1.37	4.85	8.82	0.616548	0	1	0	1	0	0	0	0	0	0	0	0	0	0	0	0	0	0	0	0	0	0	0	0	0
1210	2013	1	1	1	0	0	0	0	105	12	211365	24156	1	1	0	0	120	1	0	0	2.55	3.26	2.85	0.0412797	0	0	1	0	1	0	0	0	0	0	0	0	0	0	0	1	1	1	1	1	1	1	1	1	1
1211	2013	1	1	1	0	0	0	0	184	74	370392	148962	0	0	0	0	14	1	0	0	3.64	3.28	2.11	-0.199208	0	0	1	0	0	0	0	0	0	0	0	0	0	0	0	0	0	0	0	0	0	0	1	0	0
1212	2013	1	1	1	0	0	0	0	41	124	82533	249612	0	0	0	0	91	1	0	1	1.58	4.06	5.84	0.461679	1	0	0	3	0	0	0	0	0	0	0	0	0	0	0	0	0	0	0	0	0	0	0	0	0
1213	2013	1	1	1	0	0	0	0	124	184	249612	370392	0	0	0	0	115	1	0	0	1.46	4.18	8.02	0.560243	0	0	1	0	0	0	0	0	0	0	0	0	0	0	0	0	0	0	0	0	0	0	0	0	0
1214	2013	1	1	1	0	0	0	0	74	41	148962	82533	0	0	0	0	116	1	0	0	2.6	3.31	2.78	0.0249032	0	1	0	1	2	0	0	0	0	0	0	0	0	0	0	0	1	1	1	1	1	1	1	1	1
1215	2013	1	1	1	0	0	0	0	74	124	148962	249612	0	0	0	0	189	1	0	0	1.7	3.7	5.35	0.401319	1	0	0	3	1	0	0	0	0	0	0	1	1	1	1	1	1	1	1	1	1	1	1	1	1
1216	2013	1	1	1	0	0	0	0	184	41	370392	82533	0	0	0	0	106	1	0	0	5.76	3.82	1.64	-0.436145	0	1	0	1	0	0	0	0	0	0	0	0	0	0	0	0	0	0	0	0	0	0	0	0	0
1217	2013	1	1	1	0	0	0	0	124	74	249612	148962	0	0	0	0	155	1	0	0	2.4	3.3	3.08	0.0919913	0	0	1	0	0	0	0	0	0	0	0	0	0	0	0	0	0	0	0	0	0	0	0	0	0
1218	2013	1	1	1	0	0	0	0	41	184	82533	370392	0	0	0	0	22	1	0	1	1.34	5.16	9.51	0.641116	1	0	0	3	1	0	0	0	0	0	0	0	0	0	0	0	0	0	1	1	1	1	1	1	1
1219	2013	1	1	1	0	0	0	0	74	184	148962	370392	1	0	0	0	107	1	0	0	1.36	4.74	10.59	0.640865	1	0	0	3	2	0	0	0	0	0	0	0	0	0	0	0	0	0	0	0	0	0	0	0	0
1220	2013	1	1	1	0	0	0	0	124	41	249612	82533	0	1	0	0	88	1	0	0	3.79	3.42	2.05	-0.223953	0	0	1	0	-1	0	0	0	0	0	0	0	0	0	0	0	0	0	0	0	0	0	0	0	0
1221	2013	1	1	1	0	0	0	0	184	124	370392	249612	1	1	0	0	153	1	0	0	2.54	3.27	2.87	0.0452687	0	0	1	0	-1	0	0	0	0	0	0	0	-1	-1	-1	-1	-1	-1	-1	-1	-1	-1	-1	-1	-1
1222	2013	1	1	1	0	0	0	0	41	74	82533	148962	1	1	0	0	31	1	0	1	1.72	3.77	4.91	0.377729	0	1	0	1	0	0	0	0	0	0	0	0	0	0	0	0	0	0	0	0	0	0	0	0	0
1223	2013	1	1	1	0	0	0	0	112	75	225456	150975	0	0	0	0	2	1	0	0	2.73	3.26	2.64	-0.0124875	0	1	0	1	0	0	0	0	0	0	0	0	0	0	0	0	0	0	0	0	0	0	0	0	0
1224	2013	1	1	1	0	0	0	0	19	188	38247	378444	0	0	0	0	99	1	0	0	1.1	9.58	26.9	0.871916	1	0	0	3	2	0	0	0	0	0	0	0	0	0	0	0	0	0	0	0	0	0	0	0	0
1225	2013	1	1	1	0	0	0	0	75	19	150975	38247	0	0	0	0	24	1	0	0	8.09	4.43	1.43	-0.575691	0	0	1	0	-2	0	0	0	0	0	0	0	0	0	0	0	0	0	0	0	0	0	0	0	0
1226	2013	1	1	1	0	0	0	0	188	112	378444	225456	0	0	0	0	95	1	0	0	2.86	3.32	2.51	-0.048756	0	1	0	1	0	0	0	0	0	0	0	0	0	0	0	0	0	0	0	0	0	0	0	0	0
1227	2013	1	1	1	0	0	0	0	75	188	150975	378444	0	0	0	0	60	1	0	0	1.68	3.69	5.39	0.409709	1	0	0	3	1	0	0	0	0	0	0	0	0	0	0	0	0	0	0	0	0	0	0	1	1
1228	2013	1	1	1	0	0	0	0	112	19	225456	38247	0	0	0	0	100	1	0	0	13.21	5.9	1.25	-0.7243	0	0	1	0	-1	0	0	0	0	0	0	0	0	0	0	0	-1	-1	-1	-1	-1	-1	-1	-1	-1
1229	2013	1	1	1	0	0	0	0	188	75	378444	150975	0	0	0	0	40	1	0	0	4.86	3.6	1.78	-0.356036	0	0	1	0	0	0	0	0	0	0	0	0	0	0	0	0	0	0	0	0	0	0	0	0	0
1230	2013	1	1	1	0	0	0	0	19	112	38247	225456	0	0	0	0	87	1	0	0	1.1	10.01	31.6	0.877445	1	0	0	3	0	0	0	0	0	0	0	0	0	0	0	0	0	0	0	0	0	0	0	0	0
1231	2013	1	1	1	0	0	0	0	75	112	150975	225456	0	0	0	0	99	1	0	0	2.3	3.12	3.44	0.144085	0	1	0	1	0	0	0	0	0	0	0	0	0	0	0	0	0	0	0	0	0	0	0	0	0
1232	2013	1	1	1	0	0	0	0	188	19	378444	38247	1	1	0	0	192	1	0	0	9.49	5.23	1.34	-0.640895	0	0	1	0	0	0	0	0	0	0	0	0	0	0	0	0	0	0	0	0	0	0	0	0	0
1233	2013	1	1	1	0	0	0	0	112	188	225456	378444	1	1	0	0	159	1	0	0	1.53	4.06	6.59	0.50185	1	0	0	3	2	0	0	0	1	1	1	1	1	1	1	1	1	1	1	1	1	1	1	1	1
1234	2013	1	1	1	0	0	0	0	19	75	38247	150975	1	1	0	0	166	1	0	0	1.22	6.4	14.1	0.74875	1	0	0	3	1	0	0	0	0	0	0	1	1	1	1	1	1	1	1	1	2	2	2	2	2
1235	2013	1	1	1	0	0	0	0	60	246	120780	495198	0	0	0	0	58	1	0	1	1.35	4.79	9.93	0.640036	1	0	0	3	0	0	0	0	0	0	0	0	0	0	0	0	0	0	0	0	0	0	0	0	0
1236	2013	1	1	1	0	0	0	0	102	35	205326	70455	0	0	0	0	153	1	0	1	1.88	3.64	4.08	0.286817	0	0	1	0	0	0	0	0	0	0	0	0	0	0	0	0	0	0	0	0	0	0	0	0	0
1237	2013	1	1	1	0	0	0	0	246	102	495198	205326	0	0	0	0	76	1	0	0	4.07	3.58	1.91	-0.27786	0	1	0	1	2	0	0	0	0	0	0	0	0	0	0	0	0	0	0	0	0	0	0	0	0
1238	2013	1	1	1	0	0	0	0	35	60	70455	120780	0	0	0	0	102	1	0	0	2.03	3.43	3.8	0.229453	0	1	0	1	0	0	0	0	0	0	0	0	0	0	0	0	0	0	0	0	0	0	0	0	0
1239	2013	1	1	1	0	0	0	0	246	35	495198	70455	0	0	0	0	192	1	0	0	4.73	3.81	1.75	-0.360012	0	1	0	1	0	0	0	0	0	0	0	0	0	0	0	1	1	1	1	1	1	1	1	1	1
1240	2013	1	1	1	0	0	0	0	60	102	120780	205326	0	0	0	0	54	1	0	1	1.66	3.79	5.5	0.420591	1	0	0	3	0	0	0	0	0	0	0	0	0	0	0	0	0	-1	-1	-1	-1	-1	-1	-1	-1
1241	2013	1	1	1	0	0	0	0	35	246	70455	495198	0	0	0	0	116	1	0	0	1.2	6.69	16.74	0.773596	1	0	0	3	0	0	0	0	0	0	0	0	0	0	0	0	0	0	0	0	0	0	0	0	0
1242	2013	1	1	1	0	0	0	0	102	60	205326	120780	0	0	0	0	53	1	0	1	2.61	3.24	2.83	0.0297849	0	1	0	1	0	0	0	0	0	0	0	0	0	0	0	0	0	0	0	0	0	0	0	0	0
1243	2013	1	1	1	0	0	0	0	246	60	495198	120780	0	0	0	0	161	1	0	0	4.79	3.73	1.75	-0.36266	0	0	1	0	0	0	0	0	0	0	0	0	0	0	0	0	0	0	0	0	0	0	0	0	0
1244	2013	1	1	1	0	0	0	0	35	102	70455	205326	0	0	0	0	5	1	0	0	1.46	4.43	7.36	0.549062	1	0	0	3	1	0	0	0	0	0	0	0	0	0	0	0	0	0	0	0	0	0	0	0	0
1245	2013	1	1	1	0	0	0	0	60	35	120780	70455	1	1	0	0	124	1	0	1	1.52	4.25	6.41	0.501888	0	1	0	1	0	0	0	0	0	0	0	0	0	0	0	0	0	0	0	0	0	0	0	0	0
1246	2013	1	1	1	0	0	0	0	102	246	205326	495198	1	1	0	0	60	1	0	1	1.45	4.36	7.71	0.559953	1	0	0	3	-1	0	0	0	0	0	0	0	0	0	0	0	0	0	0	0	0	0	0	0	0
1247	2013	1	2	0	1	0	0	0	75	58	150975	116754	0	0	0	0	9	1	0	0	2.85	3.17	2.65	-0.0264813	0	1	0	1	0	0	0	0	0	0	0	0	0	0	0	0	0	0	0	0	0	0	0	0	0
1248	2013	1	2	0	1	0	0	0	70	19	140910	38247	0	0	0	0	14	1	0	0	2.37	3.34	3.15	0.104481	1	0	0	3	0	0	0	0	0	0	0	0	0	0	0	0	0	0	0	0	0	0	0	0	0
1249	2013	1	2	0	1	0	0	0	16	74	32208	148962	0	0	0	0	5	1	0	0	1.17	7.68	20.22	0.805245	1	0	0	3	1	0	0	0	0	0	0	0	0	0	0	0	0	0	0	0	1	1	1	1	1
1250	2013	1	2	0	1	0	0	0	121	12	243573	24156	0	0	0	0	33	1	0	0	2.39	3.18	3.27	0.1126	0	1	0	1	0	0	0	0	0	0	0	0	0	0	0	0	0	0	0	0	0	0	0	0	0
1251	2013	1	2	0	1	0	0	0	135	45	271755	90585	0	0	0	0	162	1	0	0	5.17	3.71	1.73	-0.384611	0	0	1	0	-2	0	0	0	0	0	0	0	0	-1	0	0	0	0	0	-1	-1	-1	-1	-1	-1
1252	2013	1	2	0	1	0	0	0	34	8	68442	16104	0	0	0	0	100	1	0	0	3.49	3.35	2.21	-0.165956	0	0	1	0	0	0	0	0	0	0	0	0	0	0	0	0	0	0	0	0	0	0	0	0	0
1253	2013	1	2	0	1	0	0	0	60	5	120780	10065	0	0	0	0	191	1	0	1	3.63	3.37	2.11	-0.198452	0	0	1	0	0	0	0	0	0	0	0	0	0	0	0	0	0	0	0	0	0	0	0	0	0
1254	2013	1	2	0	1	0	0	0	114	35	229482	70455	0	0	0	0	8	1	0	0	2.79	3.33	2.62	-0.0232565	0	0	1	0	0	0	0	0	0	0	0	0	0	0	0	0	0	0	0	0	0	0	0	0	0
1255	2013	1	2	0	1	0	0	0	72	26	144936	52338	0	0	0	0	161	1	0	0	2.41	3.18	3.2	0.102438	0	1	0	1	1	0	0	1	1	1	1	1	1	1	1	1	1	1	1	1	1	1	1	1	1
1256	2013	1	2	0	1	0	0	0	88	31	177144	62403	0	0	0	0	77	1	0	0	3.57	3.43	2.14	-0.187178	0	1	0	1	0	0	0	0	0	0	0	0	0	0	0	0	0	0	0	0	0	0	0	0	0
1257	2013	1	2	0	1	0	0	0	120	23	241560	46299	0	0	0	0	76	1	0	0	6.51	4.1	1.55	-0.491551	0	1	0	1	1	0	0	0	0	0	0	0	0	0	0	0	0	0	0	0	0	0	0	0	0
1258	2013	1	2	0	1	0	0	0	54	18	108702	36234	0	0	0	0	177	1	0	0	4.18	3.51	1.92	-0.281599	0	1	0	1	0	0	0	0	0	0	0	0	0	0	0	0	0	0	0	0	0	0	0	0	0
1259	2013	1	2	0	1	0	0	0	41	104	82533	209352	0	0	0	0	53	1	0	1	1.8	3.46	5.22	0.363985	0	0	1	0	-1	0	0	0	0	0	0	0	0	0	0	0	0	0	0	0	0	0	0	0	0
1260	2013	1	2	0	1	0	0	0	30	46	60390	92598	0	0	0	0	31	1	0	0	2.33	3.43	3.14	0.110713	0	0	1	0	-3	0	0	0	0	0	0	0	0	0	0	0	0	0	-1	-1	-1	-1	-1	-1	-1
1261	2013	1	2	0	1	0	0	0	107	20	215391	40260	0	0	0	0	42	1	0	0	2.43	3.29	3.07	0.0857897	0	1	0	1	0	0	0	0	0	0	0	0	0	0	0	0	0	0	0	0	0	0	0	0	0
1262	2013	1	2	0	1	0	0	0	10	79	20130	159027	0	0	0	0	120	1	0	0	1.52	4.16	6.97	0.514423	0	1	0	1	1	0	0	0	0	0	0	0	0	0	0	0	0	0	0	0	0	0	0	0	0
1263	2013	1	3	0	0	1	0	0	26	72	52338	144936	0	0	0	0	124	1	0	1	1.84	3.49	4.76	0.333394	0	0	1	0	-1	0	0	0	0	0	0	0	0	0	0	0	0	0	0	0	0	0	0	0	0
1264	2013	1	3	0	0	1	0	0	31	88	62403	177144	0	0	0	0	135	1	0	1	1.51	4.31	6.74	0.513884	1	0	0	3	0	0	0	0	0	0	0	0	0	0	0	0	0	0	0	0	0	1	1	1	1
1265	2013	1	3	0	0	1	0	0	23	120	46299	241560	0	0	0	0	102	1	0	0	1.26	6.01	11.92	0.709758	1	0	0	3	1	0	0	0	0	0	0	0	0	0	0	0	0	0	0	0	0	0	0	0	0
1266	2013	1	3	0	0	1	0	0	18	54	36234	108702	0	0	0	0	148	1	0	0	1.4	4.77	8.16	0.591737	0	0	1	0	-2	0	0	0	0	0	0	0	0	0	0	0	0	0	0	0	0	0	0	0	0
1267	2013	1	3	0	0	1	0	1	104	41	209352	82533	0	0	0	0	134	1	0	1	3.08	3.28	2.4	-0.0919913	0	1	0	1	-1	-1	-1	-1	-1	-1	-1	-1	-1	-1	-1	-1	-1	-1	-1	-1	-1	-1	-1	-1	-1
1268	2013	1	3	0	0	1	0	3	46	30	92598	60390	0	0	0	0	138	1	0	0	1.57	4.48	5.47	0.454127	1	0	0	3	0	0	0	0	0	0	0	0	0	0	0	0	0	0	0	0	0	0	0	0	0
1269	2013	1	3	0	0	1	0	0	20	107	40260	215391	0	0	0	0	77	1	0	0	1.7	3.68	5.41	0.403392	1	0	0	3	1	0	0	0	0	0	0	0	0	0	0	0	0	0	0	0	0	1	1	1	1
1270	2013	1	3	0	0	1	0	0	79	10	159027	20130	0	0	0	0	21	1	0	0	3.42	3.52	2.1	-0.183793	0	1	0	1	1	0	0	0	0	0	0	0	0	0	0	0	0	0	0	0	0	0	0	0	0
1271	2013	1	3	0	0	1	0	-1	19	70	38247	140910	0	0	0	0	15	1	0	0	1.68	3.94	5.39	0.409709	1	0	0	3	0	0	0	0	0	0	0	0	0	0	0	0	0	0	0	0	0	0	0	0	0
1272	2013	1	3	0	0	1	0	-2	74	16	148962	32208	0	0	0	0	141	1	0	0	6.1	4.05	1.58	-0.468977	0	0	1	0	-2	0	0	0	0	0	0	0	0	0	0	0	0	0	0	0	0	0	-1	-1	-1
1273	2013	1	3	0	0	1	0	0	12	121	24156	243573	0	0	0	0	4	1	0	0	1.51	4.16	7.16	0.522587	1	0	0	3	0	0	0	0	0	0	0	0	0	0	0	0	0	0	0	0	0	0	0	0	0
1274	2013	1	3	0	0	1	0	2	45	135	90585	271755	0	0	0	0	110	1	0	0	1.23	6.43	14.05	0.741834	0	1	0	1	0	0	0	0	0	0	0	0	0	0	0	0	0	0	0	0	0	0	0	0	0
1275	2013	1	3	0	0	1	0	0	58	75	116754	150975	0	0	0	0	107	1	0	0	2.25	3.18	3.49	0.157911	0	0	1	0	0	0	0	0	0	0	0	0	0	0	0	0	0	0	0	0	0	0	0	0	0
1276	2013	1	3	0	0	1	0	2	8	34	16104	68442	0	0	0	0	43	1	0	0	1.88	3.47	4.52	0.310676	0	1	0	1	0	0	0	0	0	0	0	0	0	0	0	0	0	0	0	0	0	0	0	0	0
1277	2013	1	3	0	0	1	0	1	5	60	10065	120780	0	0	0	0	176	1	0	0	1.46	4.31	7.83	0.557218	1	0	0	3	0	0	0	0	0	0	0	0	0	0	0	0	0	0	0	0	0	0	0	0	0
1278	2013	1	3	0	0	1	0	1	35	114	70455	229482	0	0	0	0	163	1	0	0	1.54	4.19	6.38	0.492611	0	1	0	1	1	0	0	0	0	0	0	0	0	0	0	0	0	0	0	0	0	0	0	1	1
1279	2013	1	2	0	1	0	0	0	104	8	209352	16104	0	0	0	0	31	1	0	1	3.71	3.37	2.08	-0.211227	0	0	1	0	-2	0	0	0	0	-1	-1	-1	-1	-1	-1	-1	-1	-1	-1	-1	-1	-1	-1	-1	-1
1280	2013	1	2	0	1	0	0	0	10	31	20130	62403	0	0	0	0	141	1	0	0	2.04	3.45	3.75	0.223529	1	0	0	3	0	0	0	0	0	0	0	0	0	0	0	0	0	0	0	0	0	0	0	0	0
1281	2013	1	2	0	1	0	0	0	20	46	40260	92598	0	0	0	0	135	1	0	0	3.8	3.57	1.97	-0.244456	0	1	0	1	0	0	0	0	0	0	0	0	0	0	0	0	0	0	0	0	0	0	0	0	0
1282	2013	1	2	0	1	0	0	0	35	75	70455	150975	0	0	0	0	39	1	0	0	1.78	3.52	4.93	0.358958	1	0	0	3	1	0	0	0	0	0	0	0	0	0	0	0	0	0	0	0	0	0	0	0	0
1283	2013	1	2	0	1	0	0	0	12	54	24156	108702	0	0	0	0	14	1	0	0	1.83	3.43	4.73	0.335032	1	0	0	3	0	0	-1	-1	-1	-1	-1	-1	-1	-1	-1	-1	0	0	0	0	0	0	0	0	0
1284	2013	1	2	0	1	0	0	0	23	72	46299	144936	0	0	0	0	35	1	1	0	1.54	4.3	6.17	0.487276	0	0	1	0	-1	0	0	0	0	0	0	0	0	0	0	0	0	0	0	-1	-1	-1	-1	-1	-1
1285	2013	1	2	0	1	0	0	0	19	5	38247	10065	0	0	0	0	85	1	0	0	2.44	3.34	2.96	0.0719982	0	0	1	0	-1	0	0	0	0	0	0	0	0	0	0	0	0	0	0	0	0	0	0	0	0
1286	2013	1	2	0	1	0	0	0	16	45	32208	90585	0	0	0	0	21	1	1	0	1.43	4.44	8.12	0.576148	0	1	0	1	1	0	0	1	1	1	1	1	1	1	1	1	1	1	1	1	1	1	1	1	1
1287	2013	1	3	0	0	1	0	-1	75	35	150975	70455	0	0	0	0	33	1	0	0	2.16	3.27	3.58	0.183633	0	1	0	1	0	0	0	0	0	0	0	0	0	0	0	0	0	0	0	0	0	0	0	0	0
1288	2013	1	3	0	0	1	0	3	8	104	16104	209352	0	0	0	0	177	1	0	0	1.48	4.39	6.98	0.532409	1	0	0	3	0	0	0	0	0	0	0	0	0	0	0	0	0	0	0	0	0	0	0	0	0
1289	2013	1	3	0	0	1	0	-3	54	12	108702	24156	0	0	0	0	176	1	0	0	2.29	3.34	3.24	0.128039	1	0	0	3	-1	0	0	0	0	0	0	0	0	0	0	0	0	0	0	0	0	0	0	0	0
1290	2013	1	3	0	0	1	0	2	5	19	10065	38247	0	0	0	0	37	1	0	0	1.57	4.22	5.92	0.468024	0	1	0	1	1	0	0	0	0	0	0	0	0	0	0	0	0	0	0	0	0	0	0	0	0
1291	2013	1	3	0	0	1	0	0	45	16	90585	32208	0	0	0	0	70	1	1	0	4.7	3.52	1.82	-0.336685	0	0	1	0	0	0	0	0	0	0	0	0	0	0	0	0	0	0	0	0	0	0	0	0	0
1292	2013	1	3	0	0	1	0	-1	31	10	62403	20130	0	0	0	0	115	1	0	1	1.92	3.55	4.18	0.281599	0	1	0	1	1	0	0	0	0	0	0	0	0	0	0	0	0	0	0	0	0	0	0	0	0
1293	2013	1	3	0	0	1	0	2	72	23	144936	46299	0	0	0	1	143	1	1	0	4.16	3.53	1.88	-0.29153	0	0	1	0	-1	0	0	0	0	0	0	0	0	0	0	0	0	0	0	0	0	0	0	0	-1
1294	2013	1	3	0	0	1	0	0	46	20	92598	40260	0	0	0	0	107	1	0	0	1.45	4.89	6.62	0.538598	0	0	1	0	1	0	0	0	0	0	0	0	0	0	0	0	0	0	0	0	0	0	0	0	0
1295	2013	1	2	0	1	0	0	0	35	5	70455	10065	0	0	0	0	175	1	0	0	5.04	3.56	1.74	-0.3763	0	0	1	0	0	0	0	0	0	0	0	0	0	0	0	0	0	0	0	0	0	0	0	0	0
1296	2013	1	2	0	1	0	0	0	12	16	24156	32208	0	0	0	0	190	1	0	0	5.99	3.86	1.61	-0.454173	0	0	1	0	0	0	0	0	0	0	0	0	0	0	0	0	0	0	0	0	0	0	0	0	0
1297	2013	1	2	0	1	0	0	0	20	8	40260	16104	0	0	0	0	115	1	0	0	3.03	3.32	2.42	-0.0831901	1	0	0	3	2	0	0	0	0	0	0	0	0	0	0	0	0	0	0	0	0	0	0	0	0
1298	2013	1	2	0	1	0	0	0	10	23	20130	46299	0	0	0	0	191	1	0	0	1.97	3.44	3.99	0.256988	1	0	0	3	1	0	0	0	0	0	0	0	0	0	0	0	0	0	0	0	0	0	0	0	0
1299	2013	1	3	0	0	1	0	1	5	35	10065	70455	0	0	0	0	141	1	0	0	1.29	5.52	11.92	0.691301	1	0	0	3	1	0	0	0	0	0	0	0	0	0	0	0	0	0	0	0	0	0	0	0	0
1300	2013	1	3	0	0	1	0	1	16	12	32208	24156	0	0	0	0	3	1	0	0	1.3	5.33	11.88	0.685056	1	0	0	3	0	0	0	0	1	1	1	1	1	1	1	1	1	1	1	1	1	1	0	0	0
1301	2013	1	3	0	0	1	0	-3	8	20	16104	40260	0	0	0	0	186	1	0	0	1.49	4.75	6.44	0.515861	1	0	0	3	2	0	0	0	0	0	0	0	0	0	0	0	0	0	0	0	0	0	0	0	0
1302	2013	1	3	0	0	1	0	-1	23	10	46299	20130	0	0	0	0	64	1	0	0	1.84	3.63	4.34	0.313064	1	0	0	3	3	0	0	0	0	1	1	1	1	1	1	1	1	1	1	1	1	1	1	1	1
1303	2013	1	2	0	1	0	0	0	23	8	46299	16104	0	0	0	0	37	1	1	0	1.73	3.84	5.01	0.378434	1	0	0	3	2	0	0	0	0	0	0	0	0	0	0	0	0	0	0	0	0	0	0	0	0
1304	2013	1	2	0	1	0	0	0	5	16	10065	32208	0	0	0	0	35	1	0	0	2.86	3.1	2.72	-0.0179967	1	0	0	3	1	0	1	1	1	1	1	1	1	1	1	1	1	1	1	1	1	1	1	1	1
1305	2013	1	3	0	0	1	0	-2	8	23	16104	46299	0	0	0	0	128	1	1	0	2.08	3.74	3.44	0.190072	1	0	0	3	2	0	0	0	0	0	0	0	0	0	0	0	0	0	1	1	1	1	1	1	1
1306	2013	1	3	0	0	1	0	-1	16	5	32208	10065	0	0	0	0	111	1	0	0	1.57	4.23	6.13	0.473811	0	1	0	1	0	0	0	0	0	0	0	0	0	0	0	0	0	0	0	0	0	0	0	0	0
1307	2013	1	4	0	0	0	1	0	23	5	46299	10065	0	0	1	0	52	1	0	0	3.21	3.25	2.36	-0.112202	0	1	0	1	0	0	0	0	0	0	0	0	0	0	0	0	0	0	0	0	0	0	0	0	0
1308	2007	0	1	1	0	0	0	0	25	66	50175	132462	0	0	0	0	121	0	0	0	1.87	3.25	4.26	0.300018	1	0	0	3	0	0	0	0	0	0	0	0	0	0	0	0	0	0	0	0	0	0	0	0	0
1309	2007	0	1	1	0	0	0	0	10	32	20070	64224	0	0	0	0	101	0	0	0	3.25	3.03	2.28	-0.130904	0	1	0	1	0	0	0	0	0	0	0	0	1	1	1	1	1	1	1	1	1	0	0	0	0
1310	2007	0	1	1	0	0	0	0	32	25	64224	50175	0	0	0	0	90	0	0	0	1.31	4.56	10.78	0.670594	0	0	1	0	0	0	0	0	0	0	0	0	0	0	0	0	0	0	0	0	0	0	0	0	0
1311	2007	0	1	1	0	0	0	0	66	10	132462	20070	0	0	0	0	147	0	0	0	2.95	3.09	2.47	-0.0658752	0	0	1	0	0	0	0	0	0	0	0	0	0	0	0	0	0	0	0	0	0	0	0	0	0
1312	2007	0	1	1	0	0	0	0	66	32	132462	64224	0	0	0	0	30	0	0	0	5.47	3.5	1.66	-0.419594	0	0	1	0	-1	0	0	0	0	0	0	0	0	0	0	0	0	-1	-1	-1	-1	-1	-1	-1	-1
1313	2007	0	1	1	0	0	0	0	25	10	50175	20070	0	0	0	0	108	0	0	0	2.56	3.02	2.85	0.0397478	0	1	0	1	0	0	0	0	0	0	0	0	0	0	0	0	0	0	0	0	0	0	0	0	0
1314	2007	0	1	1	0	0	0	0	32	66	64224	132462	0	0	0	0	113	0	0	0	1.24	5.48	11.3	0.717956	1	0	0	3	2	0	0	0	0	0	0	0	0	0	0	0	0	0	0	0	0	0	0	1	1
1315	2007	0	1	1	0	0	0	0	10	25	20070	50175	0	0	0	0	191	0	0	0	1.66	3.39	5.66	0.425731	1	0	0	3	1	0	0	0	0	0	0	0	0	0	0	0	0	0	0	0	0	0	0	0	0
1316	2007	0	1	1	0	0	0	0	66	25	132462	50175	0	0	0	0	104	0	0	0	2.61	3.16	2.67	0.00860993	1	0	0	3	1	0	0	0	0	0	0	0	0	0	0	0	0	0	0	0	0	0	0	0	0
1317	2007	0	1	1	0	0	0	0	32	10	64224	20070	0	0	0	0	154	0	0	0	1.44	4.14	7.37	0.558759	1	0	0	3	0	0	0	0	0	0	0	0	0	0	0	0	0	0	0	0	0	0	0	1	1
1318	2007	0	1	1	0	0	0	0	25	32	50175	64224	0	0	0	0	178	0	0	0	4.02	3.46	1.87	-0.286003	0	0	1	0	-1	0	0	0	0	0	0	0	0	0	0	-1	-1	-1	-1	-1	-1	-1	-1	-1	-1
1319	2007	0	1	1	0	0	0	0	10	66	20070	132462	0	0	0	0	144	0	0	0	1.38	4.27	8.41	0.605732	1	0	0	3	1	0	0	0	0	0	0	0	0	0	0	0	0	0	0	0	0	0	0	0	0
1320	2007	0	1	1	0	0	0	0	4	149	8028	299043	0	0	0	0	94	0	0	0	1.14	6.82	20.29	0.827908	0	1	0	1	-1	0	0	0	0	0	0	0	0	0	0	0	0	0	0	0	0	0	0	0	0
1321	2007	0	1	1	0	0	0	0	14	8	28098	16056	0	0	0	0	80	0	0	0	2.33	3.18	2.99	0.0947364	0	0	1	0	0	0	0	0	0	0	0	0	0	0	0	0	0	0	0	0	0	0	0	0	0
1322	2007	0	1	1	0	0	0	0	8	4	16056	8028	0	0	0	0	154	0	0	0	2.22	3.1	3.34	0.151049	0	0	1	0	0	0	0	0	0	0	0	0	0	1	1	1	1	1	1	1	1	1	1	1	1
1323	2007	0	1	1	0	0	0	0	149	14	299043	28098	0	0	0	0	65	0	0	0	3.74	3.32	2	-0.23262	0	0	1	0	0	0	0	0	0	0	0	0	0	0	0	0	0	0	0	0	0	0	0	0	0
1324	2007	0	1	1	0	0	0	0	149	8	299043	16056	0	0	0	0	33	0	0	0	6.84	3.84	1.5	-0.520468	1	0	0	3	0	0	0	0	0	0	0	0	0	0	0	0	0	0	0	0	0	0	0	0	0
1325	2007	0	1	1	0	0	0	0	4	14	8028	28098	0	0	0	0	144	0	0	0	1.48	3.76	7.41	0.540723	1	0	0	3	1	0	0	0	1	1	1	1	1	1	1	1	1	1	1	1	1	1	1	1	1
1326	2007	0	1	1	0	0	0	0	8	149	16056	299043	0	0	0	0	9	0	0	0	1.21	5.66	13.05	0.749818	0	0	1	0	-1	0	0	0	0	0	0	0	0	0	0	0	0	0	0	0	0	0	0	0	0
1327	2007	0	1	1	0	0	0	0	14	4	28098	8028	0	0	0	0	119	0	0	0	3.65	3.19	2.07	-0.209119	0	1	0	1	0	0	0	0	0	0	0	0	0	0	0	0	0	0	0	0	0	0	0	0	0
1328	2007	0	1	1	0	0	0	0	149	4	299043	8028	0	0	0	0	134	0	0	0	5.97	3.6	1.6	-0.457496	0	0	1	0	-3	0	0	0	0	0	0	0	-1	-1	-1	-1	-1	-1	-1	-1	-1	-1	-1	-1	-2
1329	2007	0	1	1	0	0	0	0	8	14	16056	28098	0	0	0	0	57	0	0	0	1.76	3.5	4.74	0.357211	0	1	0	1	0	0	0	0	0	0	0	0	0	0	0	0	0	0	0	0	0	0	0	0	0
1330	2007	0	1	1	0	0	0	0	4	8	8028	16056	1	0	0	0	65	0	0	0	1.77	3.45	4.48	0.341757	0	1	0	1	0	0	0	0	0	0	0	0	0	0	0	0	0	0	0	0	0	0	0	0	0
1331	2007	0	1	1	0	0	0	0	14	149	28098	299043	0	0	0	0	127	0	0	0	1.36	4.62	8.22	0.61364	1	0	0	3	2	0	0	0	0	0	0	0	0	0	0	0	1	1	1	1	1	1	1	2	2
1332	2007	0	1	1	0	0	0	0	1	57	2007	114399	0	0	0	0	70	0	0	0	1.37	4.54	8.4	0.610879	1	0	0	3	0	0	0	0	0	0	0	0	0	0	0	0	0	0	0	0	1	0	0	0	0
1333	2007	0	1	1	0	0	0	0	27	41	54189	82287	0	0	0	0	50	0	0	0	2.62	3.14	2.7	0.011309	0	1	0	1	0	0	0	0	0	0	0	0	0	0	0	0	0	0	0	0	0	0	0	0	0
1334	2007	0	1	1	0	0	0	0	41	1	82287	2007	0	0	0	0	57	0	0	1	3.32	3.16	2.17	-0.159625	0	1	0	1	0	0	0	0	0	0	0	0	-1	-1	-1	-1	-1	-1	-1	-1	-1	-1	-1	-1	-1
1335	2007	0	1	1	0	0	0	0	57	27	114399	54189	0	0	0	0	30	0	0	0	1.37	4.42	8.48	0.612002	0	0	1	0	1	0	0	0	0	0	0	0	0	0	0	0	0	0	0	0	0	0	0	0	0
1336	2007	0	1	1	0	0	0	0	57	41	114399	82287	0	0	0	0	134	0	0	0	1.68	3.58	4.97	0.394031	1	0	0	3	1	0	0	0	0	0	0	0	0	0	0	0	0	0	0	0	0	0	0	0	0
1337	2007	0	1	1	0	0	0	0	1	27	2007	54189	0	0	0	0	182	0	0	0	1.29	5.17	9.99	0.675094	1	0	0	3	0	0	1	1	1	1	1	0	0	0	0	0	0	0	0	0	0	0	0	0	0
1338	2007	0	1	1	0	0	0	0	41	57	82287	114399	0	0	0	0	77	0	0	1	2.5	3.26	2.72	0.0323529	1	0	0	3	0	0	0	0	0	0	0	0	0	0	0	0	0	0	0	0	0	0	0	0	0
1339	2007	0	1	1	0	0	0	0	27	1	54189	2007	0	0	0	0	101	0	0	0	3.48	3.28	2.06	-0.198081	0	1	0	1	0	0	0	0	0	0	0	0	0	0	0	0	0	0	0	0	0	0	0	0	0
1340	2007	0	1	1	0	0	0	0	57	1	114399	2007	0	0	0	0	147	0	0	0	2.98	3.28	2.32	-0.095464	1	0	0	3	1	0	0	0	0	1	1	1	1	1	1	1	1	1	0	0	0	0	0	0	0
1341	2007	0	1	1	0	0	0	0	41	27	82287	54189	0	0	0	0	70	0	0	1	1.81	3.32	4.54	0.332222	0	0	1	0	0	0	0	0	0	0	0	0	0	0	0	0	0	0	0	0	0	0	0	0	0
1342	2007	0	1	1	0	0	0	0	1	41	2007	82287	0	0	0	0	119	0	0	0	1.34	4.44	9.43	0.640224	1	0	0	3	3	0	0	0	0	0	0	0	0	0	0	0	0	1	1	2	2	2	2	2	2
1343	2007	0	1	1	0	0	0	0	27	57	54189	114399	0	0	0	0	94	0	0	0	2.68	3.33	2.54	-0.0205665	1	0	0	3	1	0	0	0	0	0	0	0	0	0	0	0	1	1	1	1	1	1	1	1	1
1344	2007	0	1	1	0	0	0	0	11	5	22077	10035	0	0	0	0	127	0	0	0	1.31	4.69	10.41	0.667297	1	0	0	3	2	0	0	0	0	0	0	0	0	1	1	1	1	1	1	1	1	1	1	1	1
1345	2007	0	1	1	0	0	0	0	18	62	36126	124434	0	0	0	0	3	0	0	1	1.92	3.24	3.99	0.270207	1	0	0	3	2	0	0	0	0	0	1	1	2	2	2	2	2	2	2	2	2	2	2	2	2
1346	2007	0	1	1	0	0	0	0	62	11	124434	22077	0	0	0	0	113	0	0	0	4	3.18	1.98	-0.255051	1	0	0	3	0	0	0	0	0	0	0	0	0	0	0	0	0	0	0	0	0	0	0	0	0
1347	2007	0	1	1	0	0	0	0	5	18	10035	36126	0	0	0	0	191	0	0	0	1.97	3.24	3.9	0.251204	0	0	1	0	-1	0	0	0	0	0	0	0	0	0	0	0	0	0	0	0	0	0	0	0	0
1348	2007	0	1	1	0	0	0	0	5	62	10035	124434	0	0	0	0	119	0	0	0	1.85	3.32	4.36	0.311183	1	0	0	3	0	0	0	0	0	0	0	0	0	0	0	0	0	0	0	0	0	0	0	0	0
1349	2007	0	1	1	0	0	0	0	11	18	22077	36126	0	0	0	0	104	0	0	0	1.42	4.16	8.04	0.579847	1	0	0	3	2	0	0	0	0	0	1	1	1	1	1	1	1	1	2	2	2	2	2	2	2
1350	2007	0	1	1	0	0	0	0	62	5	124434	10035	0	0	0	0	116	0	0	0	2	3.26	3.7	0.22973	1	0	0	3	1	0	0	0	0	0	0	0	0	0	0	0	0	0	0	0	0	0	0	0	0
1351	2007	0	1	1	0	0	0	0	18	11	36126	22077	0	0	0	0	147	0	0	1	3.24	3.14	2.22	-0.141808	0	0	1	0	0	0	0	0	0	0	0	0	0	0	0	0	0	0	0	0	0	0	0	0	0
1352	2007	0	1	1	0	0	0	0	5	11	10035	22077	0	0	0	0	69	0	0	0	3.23	3.14	2.26	-0.13288	0	1	0	1	0	0	0	0	0	0	0	0	0	0	0	0	0	0	0	-1	-1	-1	-1	-1	0
1353	2007	0	1	1	0	0	0	0	62	18	124434	36126	0	0	0	0	20	0	0	0	1.85	3.35	4.24	0.304691	1	0	0	3	0	0	0	0	-1	-1	-1	-1	-1	-1	-1	-1	-1	-1	-1	-1	-1	-1	-1	-1	-1
1354	2007	0	1	1	0	0	0	0	11	62	22077	124434	1	0	0	0	182	0	0	0	2.18	2.1	6.99	0.315654	1	0	0	3	0	0	0	0	0	0	0	0	0	0	0	0	0	0	0	0	0	0	0	0	0
1355	2007	0	1	1	0	0	0	0	18	5	36126	10035	0	0	0	0	93	0	0	1	1.73	3.62	4.58	0.359694	0	0	1	0	-1	0	0	0	0	0	-1	-1	-1	-1	-1	-1	-1	-1	-1	-1	-1	-1	-1	-1	-1
1356	2007	0	1	1	0	0	0	0	92	38	184644	76266	0	0	0	0	168	0	0	0	2.45	3.15	2.86	0.0585129	1	0	0	3	0	0	0	0	0	0	0	0	0	0	0	0	0	0	0	0	0	0	0	0	0
1357	2007	0	1	1	0	0	0	0	2	12	4014	24084	0	0	0	0	119	0	0	0	1.49	3.82	7.04	0.529095	1	0	0	3	1	0	0	0	0	0	0	0	0	0	0	0	0	0	0	0	0	0	0	0	0
1358	2007	0	1	1	0	0	0	0	12	92	24084	184644	0	0	0	0	182	0	0	0	1.43	3.99	8.3	0.578819	0	0	1	0	-1	0	0	0	0	0	0	0	0	0	0	0	0	0	0	0	0	0	0	0	0
1359	2007	0	1	1	0	0	0	0	38	2	76266	4014	0	0	0	0	116	0	0	0	5.37	3.65	1.63	-0.427277	0	0	1	0	0	0	0	0	0	0	0	0	0	0	0	0	0	0	0	0	0	0	0	0	0
1360	2007	0	1	1	0	0	0	0	38	12	76266	24084	0	0	0	0	103	0	0	0	2.78	3.3	2.44	-0.0501238	0	0	1	0	0	0	0	0	0	0	0	0	0	0	0	0	0	0	0	0	0	0	0	0	0
1361	2007	0	1	1	0	0	0	0	92	2	184644	4014	0	0	0	0	90	0	0	0	5.17	3.52	1.68	-0.401814	0	1	0	1	0	0	0	0	0	0	0	0	0	0	0	0	0	0	0	0	0	0	0	0	0
1362	2007	0	1	1	0	0	0	0	12	38	24084	76266	0	0	0	0	75	0	0	0	1.45	4.05	7.39	0.554337	1	0	0	3	2	0	0	0	0	0	1	1	1	1	1	1	1	1	1	2	1	1	1	1	1
1363	2007	0	1	1	0	0	0	0	2	92	4014	184644	0	0	0	0	50	0	0	0	1.22	5.61	13	0.742749	1	0	0	3	2	0	0	0	0	0	1	1	1	1	1	1	1	1	1	1	1	1	1	1	1
1364	2007	0	1	1	0	0	0	0	38	92	76266	184644	1	0	0	0	41	0	0	0	2.06	3.25	3.58	0.206107	1	0	0	3	0	0	0	0	0	0	0	0	0	0	0	0	0	0	0	0	0	0	0	0	0
1365	2007	0	1	1	0	0	0	0	12	2	24084	4014	0	0	0	0	168	0	0	0	2.56	3.2	2.73	0.0243246	0	1	0	1	0	0	0	-1	-1	-1	-1	0	0	0	0	0	0	0	0	0	0	0	0	0	0
1366	2007	0	1	1	0	0	0	0	92	12	184644	24084	0	0	0	0	101	0	0	0	3.02	3.23	2.32	-0.0999087	0	0	1	0	-1	0	0	0	0	0	0	0	0	0	0	0	0	0	0	0	-1	-1	-1	-1	-1
1367	2007	0	1	1	0	0	0	0	2	38	4014	76266	1	1	0	0	171	0	0	0	1.38	4.44	8.07	0.600722	1	0	0	3	0	0	0	-1	-1	-1	-1	-1	-1	-1	-1	-1	-1	-1	-1	-1	-1	-1	-1	-1	-1
1368	2007	0	1	1	0	0	0	0	55	34	110385	68238	0	0	0	0	1	0	0	1	1.35	4.39	9.17	0.631689	1	0	0	3	1	0	0	0	0	0	0	0	0	1	1	1	1	1	1	1	1	1	1	1	1
1369	2007	0	1	1	0	0	0	0	33	6	66231	12042	0	0	0	0	69	0	0	0	3.7	3.2	2.04	-0.219926	0	0	1	0	0	0	0	0	0	0	0	0	0	0	0	0	0	0	0	0	0	0	0	0	0
1370	2007	0	1	1	0	0	0	0	6	55	12042	110385	0	0	0	0	108	0	0	0	1.67	3.45	5.38	0.412929	1	0	0	3	0	0	0	0	0	0	0	0	0	0	0	0	0	0	0	0	0	0	0	0	0
1371	2007	0	1	1	0	0	0	0	34	33	68238	66231	0	0	0	0	20	0	0	0	2.29	3.15	3.14	0.11821	0	0	1	0	-1	0	0	0	0	0	0	0	0	0	0	0	0	0	-1	-1	-1	-1	-1	-1	-1
1372	2007	0	1	1	0	0	0	0	34	6	68238	12042	0	0	0	0	186	0	0	0	5.63	3.63	1.61	-0.443498	0	0	1	0	-2	0	0	0	0	0	0	0	0	0	-1	-1	-1	-1	-1	-1	-1	-1	-2	-2	-2
1373	2007	0	1	1	0	0	0	0	55	33	110385	66231	0	0	0	0	178	0	0	1	1.43	3.99	7.93	0.573197	1	0	0	3	0	0	0	0	0	0	0	0	0	0	0	0	0	0	0	1	1	1	0	0	0
1374	2007	0	1	1	0	0	0	0	6	34	12042	68238	0	0	0	0	80	0	0	0	1.15	6.65	16.85	0.810218	1	0	0	3	2	0	0	0	0	0	0	0	0	0	0	0	0	0	0	0	0	0	0	0	0
1375	2007	0	1	1	0	0	0	0	33	55	66231	110385	0	0	0	0	57	0	0	0	2.58	3.12	2.7	0.0172265	0	1	0	1	-1	0	0	0	-1	-1	-1	-1	-1	-1	-1	-1	-1	-1	-1	-1	-1	-1	-1	-1	-1
1376	2007	0	1	1	0	0	0	0	34	55	68238	110385	0	0	0	0	191	0	0	0	4.49	3.33	1.8	-0.332838	0	0	1	0	-3	0	0	0	-1	-1	-1	-1	-1	-1	-1	-1	-1	-1	-1	-1	-1	-1	-1	-1	-1
1377	2007	0	1	1	0	0	0	0	6	33	12042	66231	1	0	0	0	30	0	0	0	1.54	3.7	6.5	0.495504	1	0	0	3	-1	0	0	0	0	0	0	0	0	0	0	0	0	0	0	0	0	0	0	0	0
1378	2007	0	1	1	0	0	0	0	55	6	110385	12042	1	1	0	0	116	0	0	1	1.8	3.47	4.35	0.32567	0	1	0	1	-1	0	0	0	0	0	0	0	0	0	0	0	0	0	0	0	0	0	0	0	0
1379	2007	0	1	1	0	0	0	0	33	34	66231	68238	1	1	0	0	174	0	0	0	1.5	3.94	6.39	0.510172	1	0	0	3	1	0	0	0	0	0	0	0	0	0	0	0	0	0	0	0	0	0	0	0	0
1380	2007	0	1	1	0	0	0	0	29	28	58203	56196	0	0	0	0	143	0	0	0	1.78	3.35	4.64	0.346281	1	0	0	3	0	0	0	0	0	0	0	0	0	0	0	0	0	0	0	0	0	0	0	0	0
1381	2007	0	1	1	0	0	0	0	53	13	106371	26091	0	0	0	0	104	0	0	0	3.57	3.18	2.08	-0.200657	1	0	0	3	1	0	0	0	0	0	0	0	0	0	0	0	0	0	0	0	0	0	0	0	0
1382	2007	0	1	1	0	0	0	0	28	53	56196	106371	0	0	0	0	89	0	0	1	2.59	3.29	3.41	0.0928453	0	1	0	1	-1	0	0	0	0	0	0	0	0	-1	-1	-1	-1	-1	-1	-1	-1	-1	-1	-1	-1
1383	2007	0	1	1	0	0	0	0	13	29	26091	58203	0	0	0	0	93	0	0	0	1.38	4.27	8.42	0.605873	1	0	0	3	2	0	0	0	0	0	0	0	0	0	0	0	0	0	0	1	1	1	1	1	1
1384	2007	0	1	1	0	0	0	0	28	13	56196	26091	0	0	0	0	127	0	0	1	4.02	3.21	1.95	-0.264064	0	0	1	0	1	0	0	0	0	0	0	0	0	0	0	0	0	0	0	0	0	0	0	0	0
1385	2007	0	1	1	0	0	0	0	29	53	58203	106371	0	0	0	0	70	0	0	0	1.78	3.42	4.63	0.345815	0	1	0	1	0	0	0	0	0	0	0	0	0	0	0	0	0	0	0	0	0	0	0	0	0
1386	2007	0	1	1	0	0	0	0	13	28	26091	56196	0	0	0	0	140	0	0	0	1.28	4.93	11.22	0.692123	1	0	0	3	0	0	0	0	0	0	0	0	0	0	0	0	0	0	0	0	0	0	0	0	0
1387	2007	0	1	1	0	0	0	0	53	29	106371	58203	0	0	0	0	1	0	0	0	1.96	3.25	3.87	0.251806	1	0	0	3	2	0	0	0	0	0	0	0	0	0	0	0	0	0	0	0	0	0	0	0	0
1388	2007	0	1	1	0	0	0	0	28	29	56196	58203	0	0	0	0	108	0	0	1	2.1	3.22	3.51	0.19129	0	0	1	0	-1	0	0	0	0	0	0	0	0	0	0	0	0	0	0	0	0	0	0	0	0
1389	2007	0	1	1	0	0	0	0	13	53	26091	106371	0	0	0	0	90	0	0	0	1.41	4.2	8.3	0.588738	1	0	0	3	0	0	0	0	0	0	0	0	0	0	0	0	0	0	0	0	0	0	0	0	0
1390	2007	0	1	1	0	0	0	0	29	13	58203	26091	1	0	0	0	113	0	0	0	2.12	3.36	3.36	0.174079	0	0	1	0	0	0	0	0	0	0	0	0	0	0	0	0	0	0	0	0	0	0	0	0	0
1391	2007	0	1	1	0	0	0	0	53	28	106371	56196	0	1	0	0	121	0	0	0	1.23	5.75	11.87	0.728762	1	0	0	3	1	0	0	0	0	0	0	0	0	0	0	0	0	0	0	0	0	0	0	0	0
1392	2007	0	1	1	0	0	0	0	9	23	18063	46161	0	0	0	0	144	0	0	0	2.04	3.21	3.66	0.216972	1	0	0	3	1	0	0	0	0	0	0	0	0	0	0	0	0	0	0	0	0	0	0	0	0
1393	2007	0	1	1	0	0	0	0	178	56	357246	112392	0	0	0	0	134	0	0	1	2.18	3.18	3.35	0.160208	1	0	0	3	0	0	0	0	0	0	0	0	0	0	0	0	0	1	1	1	1	1	1	1	1
1394	2007	0	1	1	0	0	0	0	56	9	112392	18063	0	0	0	0	178	0	0	0	5.56	3.63	1.61	-0.441262	0	0	1	0	0	0	0	0	0	0	0	0	0	0	0	0	0	0	0	0	0	0	0	0	0
1395	2007	0	1	1	0	0	0	0	23	178	46161	357246	0	0	0	0	75	0	0	0	1.25	5.3	12.01	0.716736	1	0	0	3	1	0	0	0	0	0	0	0	1	1	1	1	1	1	1	1	1	1	1	0	0
1396	2007	0	1	1	0	0	0	0	23	56	46161	112392	0	0	0	0	154	0	0	0	1.23	5.38	12.79	0.734822	1	0	0	3	2	0	0	0	0	1	1	1	1	1	1	1	1	1	1	1	1	2	2	2	2
1397	2007	0	1	1	0	0	0	0	9	178	18063	357246	0	0	0	0	168	0	0	0	1.19	6.04	14.68	0.772216	1	0	0	3	3	0	0	0	0	1	1	1	1	1	1	1	1	1	1	1	1	1	1	1	1
1398	2007	0	1	1	0	0	0	0	56	23	112392	46161	0	0	0	0	69	0	0	0	5.02	3.5	1.69	-0.392513	0	0	1	0	-1	0	0	0	0	0	0	0	0	0	0	0	0	0	0	0	0	0	0	0	0
1399	2007	0	1	1	0	0	0	0	178	9	357246	18063	0	0	0	0	20	0	0	1	5.95	3.64	1.58	-0.464844	0	1	0	1	0	0	0	0	0	0	0	0	0	0	0	0	0	0	0	0	0	0	0	0	0
1400	2007	0	1	1	0	0	0	0	23	9	46161	18063	0	1	0	0	50	0	0	0	2.09	3.21	3.52	0.194378	1	0	0	3	1	0	0	0	0	0	0	0	0	0	0	-1	-1	-1	-1	-1	-1	-1	-1	-1	-1
1401	2007	0	1	1	0	0	0	0	56	178	112392	357246	0	0	0	0	1	0	0	0	2.06	3.28	3.51	0.200537	0	1	0	1	1	0	0	0	0	0	0	0	0	0	0	0	1	1	1	1	1	1	1	1	1
1402	2007	0	1	1	0	0	0	0	9	56	18063	112392	1	1	0	0	75	0	0	0	1.27	5.09	11.53	0.700671	1	0	0	3	2	0	0	0	0	0	0	0	1	1	1	1	1	1	1	1	1	1	1	1	1
1403	2007	0	1	1	0	0	0	0	178	23	357246	46161	1	1	0	0	186	0	0	1	4.23	3.53	1.82	-0.313044	0	0	1	0	0	0	0	0	0	0	0	0	0	0	0	0	0	0	0	0	0	0	0	0	0
1404	2007	0	2	0	1	0	0	0	14	10	28098	20070	0	0	0	0	94	0	0	0	2.24	3.15	3.4	0.152311	1	0	0	3	1	0	0	0	1	1	1	1	1	1	1	1	1	1	1	1	1	1	1	1	1
1405	2007	0	2	0	1	0	0	0	32	13	64224	26091	0	0	0	0	57	0	0	0	2.49	3.03	3.08	0.0769311	1	0	0	3	0	0	0	0	0	0	0	0	0	0	0	0	0	0	0	0	0	0	0	0	0
1406	2007	0	2	0	1	0	0	0	55	1	110385	2007	0	0	0	0	69	0	0	1	2.52	3.09	2.94	0.0566893	1	0	0	3	0	0	0	0	0	0	0	0	-1	-1	-1	-1	-1	-1	-1	-1	-1	-1	-1	-1	-1
1407	2007	0	2	0	1	0	0	0	27	4	54189	8028	0	0	0	0	90	0	0	0	4.53	3.21	1.91	-0.30281	0	1	0	1	0	0	0	0	0	0	0	0	0	0	0	0	0	0	0	0	0	0	0	0	0
1408	2007	0	2	0	1	0	0	0	62	2	124434	4014	0	0	0	0	144	0	0	0	4.35	3.28	2.08	-0.250884	0	0	1	0	1	0	0	0	0	0	0	0	0	0	0	0	0	0	0	0	1	1	0	0	0
1409	2007	0	2	0	1	0	0	0	12	6	24084	12042	0	0	0	0	104	0	0	0	3.46	3.03	2.3	-0.145765	0	1	0	1	0	0	0	0	0	0	0	0	0	0	0	0	0	0	0	0	0	0	0	0	0
1410	2007	0	2	0	1	0	0	0	9	11	18063	22077	0	0	0	0	30	0	0	0	2.07	3.04	4.18	0.243857	0	1	0	1	0	0	0	0	0	0	0	0	0	0	0	0	0	0	0	0	0	0	0	0	0
1411	2007	0	2	0	1	0	0	0	53	23	106371	46161	0	0	0	0	56	0	0	0	2.76	3.08	2.68	-0.0108155	1	0	0	3	0	0	0	0	0	0	0	0	0	0	0	0	0	0	0	0	0	1	1	1	1
1412	2007	0	3	0	0	1	0	0	11	9	22077	18063	0	0	0	0	90	0	0	0	2.14	3.1	3.74	0.19991	0	0	1	0	0	0	0	0	0	0	0	0	0	0	0	0	0	0	0	0	0	0	0	0	0
1413	2007	0	3	0	0	1	0	-1	23	53	46161	106371	0	0	0	1	119	0	0	0	1.35	4.94	8.55	0.623782	1	0	0	3	2	0	0	0	0	1	1	1	1	2	2	2	2	2	2	2	2	2	2	2	1
1414	2007	0	3	0	0	1	0	1	2	62	4014	124434	0	0	0	0	147	0	0	0	1.2	6.33	26.33	0.795354	1	0	0	3	1	0	0	1	1	1	1	1	1	1	1	1	1	1	1	1	1	1	1	1	1
1415	2007	0	3	0	0	1	0	0	6	12	12042	24084	0	0	0	0	154	0	0	0	1.38	4.65	8.43	0.606014	1	0	0	3	1	0	0	0	0	0	0	0	0	0	0	0	0	0	0	0	0	0	0	0	0
1416	2007	0	3	0	0	1	0	-1	1	55	2007	110385	0	0	0	0	93	0	0	0	1.74	3.44	5.29	0.385677	0	0	1	0	0	0	0	0	0	0	0	0	0	0	0	0	0	0	0	0	0	0	0	0	0
1417	2007	0	3	0	0	1	0	0	4	27	8028	54189	0	0	0	0	108	0	0	0	1.25	5.3	13.51	0.725981	1	0	0	3	2	0	0	0	0	1	1	1	1	1	1	1	1	1	1	1	1	1	1	1	1
1418	2007	0	3	0	0	1	0	-1	10	14	20070	28098	0	0	0	1	70	0	0	0	1.73	3.38	5.61	0.399782	1	0	0	3	0	0	0	0	0	0	0	0	0	0	0	0	0	0	0	0	0	0	0	0	0
1419	2007	0	3	0	0	1	0	-2	13	32	26091	64224	0	0	0	0	182	0	0	0	1.96	3.29	4.12	0.267486	0	0	1	0	0	0	0	0	0	0	0	0	0	0	0	0	0	0	0	0	0	0	0	0	0
1420	2007	0	2	0	1	0	0	0	55	6	110385	12042	0	0	0	0	57	0	0	1	3.17	3.04	2.44	-0.0943787	0	0	1	0	-1	0	0	0	0	0	0	0	0	0	0	0	0	0	0	0	0	0	0	0	0
1421	2007	0	2	0	1	0	0	0	14	2	28098	4014	0	0	0	0	93	0	0	0	7.28	3.57	1.97	-0.370252	0	0	1	0	-1	0	0	0	0	0	0	0	0	0	0	0	-1	-1	-1	-1	-1	-1	-1	-1	-1
1422	2007	0	2	0	1	0	0	0	9	32	18063	64224	0	0	0	0	147	0	1	0	2.72	2.77	5.1	0.171569	0	1	0	1	0	0	0	0	0	0	0	0	0	0	0	0	0	0	0	0	0	0	0	0	0
1423	2007	0	2	0	1	0	0	0	53	4	106371	8028	0	0	0	0	30	0	0	0	7.69	3.65	1.84	-0.413439	1	0	0	3	-1	0	0	0	0	0	0	0	0	0	0	0	0	-1	-1	-1	-1	-1	-1	-1	-1
1424	2007	0	3	0	0	1	0	-1	4	53	8028	106371	0	0	0	0	69	0	0	0	1.28	5.64	10.76	0.688313	1	0	0	3	1	0	0	0	1	1	1	1	1	1	1	1	1	1	1	1	1	1	1	1	1
1425	2007	0	3	0	0	1	0	0	32	9	64224	18063	0	0	0	0	144	0	1	0	2.31	3.06	3.4	0.138783	1	0	0	3	0	0	0	0	0	0	0	0	0	0	0	0	0	-1	-1	-1	-1	-1	-1	-1	-1
1426	2007	0	3	0	0	1	0	1	2	14	4014	28098	0	0	0	0	154	0	0	0	1.44	4.27	7.84	0.566893	1	0	0	3	1	0	0	0	0	0	0	0	0	0	0	0	0	0	0	0	0	0	0	0	0
1427	2007	0	3	0	0	1	0	2	6	55	12042	110385	0	0	0	0	182	0	0	0	1.74	3.56	5.13	0.379781	1	0	0	3	0	0	0	0	0	0	0	0	0	0	0	0	0	0	0	0	0	0	0	0	0
1428	2007	0	2	0	1	0	0	0	32	4	64224	8028	0	0	0	0	90	0	1	0	2.31	2.96	3.51	0.148	0	1	0	1	1	0	0	0	0	0	0	0	0	0	0	0	0	0	0	0	0	0	0	0	0
1429	2007	0	2	0	1	0	0	0	2	6	4014	12042	0	0	0	0	119	0	0	0	2.49	3.13	3	0.0682731	0	1	0	1	0	0	0	0	0	0	0	0	0	0	0	0	0	0	0	0	0	0	0	0	0
1430	2007	0	3	0	0	1	0	0	6	2	12042	4014	0	0	0	0	69	0	0	0	2.01	3.23	4.06	0.251207	1	0	0	3	1	0	0	0	0	0	0	0	0	0	0	0	0	0	1	1	1	1	1	1	1
1431	2007	0	3	0	0	1	0	0	4	32	8028	64224	0	0	0	0	154	0	1	0	2.15	3.11	3.75	0.19845	1	0	0	3	1	0	0	0	0	0	0	0	0	0	0	0	0	0	0	0	0	0	0	0	0
1432	2007	0	4	0	0	0	1	0	6	4	12042	8028	0	0	1	0	101	0	1	1	2.58	3.01	3.03	0.0575639	0	1	0	1	0	0	0	0	0	0	0	0	0	0	0	0	0	0	0	0	0	0	0	0	0
1433	2008	0	1	1	0	0	0	0	4	42	8032	84336	0	0	0	0	147	0	0	0	1.28	4.91	13.7	0.708257	1	0	0	3	2	0	0	0	0	0	0	0	0	0	0	0	0	0	1	1	1	1	1	1	1
1434	2008	0	1	1	0	0	0	0	55	80	110440	160640	0	0	0	0	75	0	0	1	1.3	4.95	11.5	0.682274	0	0	1	0	0	0	0	0	0	0	0	0	0	0	0	0	0	0	0	0	0	1	1	1	1
1435	2008	0	1	1	0	0	0	0	80	4	160640	8032	0	0	0	0	56	0	0	0	8.02	4.04	1.46	-0.560243	0	1	0	1	0	0	0	0	0	0	0	0	0	0	0	0	0	0	0	0	0	0	0	0	0
1436	2008	0	1	1	0	0	0	0	42	55	84336	110440	0	0	0	0	3	0	0	0	2.77	3.18	2.57	-0.0280942	0	0	1	0	1	0	0	0	0	0	0	0	0	0	0	0	0	0	0	0	0	0	1	1	1
1437	2008	0	1	1	0	0	0	0	42	80	84336	160640	0	0	0	0	77	0	0	0	1.92	3.28	4.31	0.288815	1	0	0	3	0	0	0	0	0	0	0	0	0	0	0	0	0	0	0	0	0	0	0	0	0
1438	2008	0	1	1	0	0	0	0	4	55	8032	110440	0	0	0	0	93	0	0	0	1.39	4.3	9.49	0.61405	1	0	0	3	0	0	0	0	0	0	0	0	0	0	0	0	0	0	0	0	0	0	0	0	0
1439	2008	0	1	1	0	0	0	0	80	42	160640	84336	0	0	0	0	119	0	0	0	2.3	3.23	3.15	0.117322	0	0	1	0	-1	0	0	0	0	0	-1	-1	-1	0	0	0	0	0	0	0	0	0	0	0	0
1440	2008	0	1	1	0	0	0	0	55	4	110440	8032	0	0	0	0	104	0	0	1	3.69	3.2	2.07	-0.212089	1	0	0	3	1	0	0	0	0	0	0	0	0	0	0	0	0	0	0	0	0	0	0	0	0
1441	2008	0	1	1	0	0	0	0	42	4	84336	8032	0	0	0	0	57	0	0	0	5.33	3.43	1.72	-0.393778	0	1	0	1	0	0	0	0	0	0	0	0	0	0	0	0	0	0	0	0	0	0	0	0	0
1442	2008	0	1	1	0	0	0	0	80	55	160640	110440	0	0	0	0	103	0	0	0	4.14	3.37	1.9	-0.28477	0	0	1	0	-1	0	0	0	0	0	0	0	0	0	0	-1	-1	-1	-1	-1	-1	-1	-1	-1	-1
1443	2008	0	1	1	0	0	0	0	4	80	8032	160640	0	1	0	0	144	0	0	0	1.14	7.65	20.11	0.827466	1	0	0	3	1	0	0	0	0	0	0	0	0	0	0	0	0	0	0	0	0	0	0	0	0
1444	2008	0	1	1	0	0	0	0	55	42	110440	84336	0	0	0	0	69	0	0	1	1.76	3.39	5.21	0.376243	1	0	0	3	0	0	0	0	0	0	0	0	0	0	0	0	0	0	0	0	0	0	0	0	0
1445	2008	0	1	1	0	0	0	0	76	13	152608	26104	0	0	0	0	108	0	0	0	4.46	3.26	1.89	-0.304885	0	0	1	0	-1	0	0	0	0	0	0	0	0	0	0	0	0	0	0	0	0	0	0	0	0
1446	2008	0	1	1	0	0	0	0	57	174	114456	349392	0	0	0	0	33	0	0	0	1.2	6.17	15.14	0.767283	0	1	0	1	0	0	0	0	0	0	0	0	0	0	0	0	0	0	0	0	0	0	0	0	0
1447	2008	0	1	1	0	0	0	0	174	76	349392	152608	0	0	0	0	50	0	0	0	3.15	3.24	2.26	-0.125018	1	0	0	3	1	0	0	0	0	0	0	0	0	0	0	1	1	1	1	2	2	2	2	2	2
1448	2008	0	1	1	0	0	0	0	13	57	26104	114456	0	0	0	0	101	0	0	0	1.54	3.89	6.59	0.497606	0	1	0	1	1	0	0	0	0	0	0	0	0	0	0	0	0	1	1	1	1	1	1	1	1
1449	2008	0	1	1	0	0	0	0	13	174	26104	349392	0	0	0	0	70	0	0	0	1.16	7.2	18.56	0.80819	1	0	0	3	1	0	0	0	0	0	0	0	0	0	0	0	0	0	0	0	0	0	0	0	0
1450	2008	0	1	1	0	0	0	0	76	57	152608	114456	0	0	0	0	127	0	0	0	2.9	3.32	2.41	-0.0701102	0	1	0	1	0	0	0	0	0	0	0	0	0	0	0	0	0	0	0	0	0	0	0	0	0
1451	2008	0	1	1	0	0	0	0	174	13	349392	26104	0	0	0	0	94	0	0	0	8.24	3.92	1.46	-0.563572	0	1	0	1	0	0	0	0	0	0	0	0	0	0	0	0	0	-1	-1	-1	-1	-1	-1	-1	-1
1452	2008	0	1	1	0	0	0	0	57	76	114456	152608	0	0	0	0	186	0	0	0	1.38	4.7	7.69	0.594599	0	0	1	0	0	0	0	0	0	0	0	0	0	0	0	0	0	0	0	0	0	0	0	0	0
1453	2008	0	1	1	0	0	0	0	13	76	26104	152608	0	0	0	0	182	0	0	0	1.33	4.74	9.92	0.651073	0	0	1	0	0	0	0	0	0	0	0	0	0	0	0	0	0	0	0	0	0	0	0	0	0
1454	2008	0	1	1	0	0	0	0	174	57	349392	114456	0	0	0	0	108	0	0	0	3.64	3.52	1.98	-0.230325	0	1	0	1	0	0	0	0	0	0	0	0	0	0	0	0	0	0	0	0	0	0	0	0	0
1455	2008	0	1	1	0	0	0	0	76	174	152608	349392	0	0	0	0	20	0	0	0	1.62	3.58	5.87	0.446926	1	0	0	3	0	0	0	0	0	0	0	0	0	0	0	0	0	0	0	0	0	0	0	0	0
1456	2008	0	1	1	0	0	0	0	57	13	114456	26104	0	1	0	0	147	0	0	0	2.84	3.23	2.54	-0.0415881	1	0	0	3	0	0	0	0	0	0	0	0	0	0	0	0	0	0	0	0	0	0	0	0	0
1457	2008	0	1	1	0	0	0	0	20	18	40160	36144	0	0	0	0	178	0	0	0	2.37	3.25	2.99	0.0874928	0	0	1	0	-2	0	0	0	0	0	0	0	0	0	0	0	0	0	0	0	0	0	0	0	0
1458	2008	0	1	1	0	0	0	0	2	33	4016	66264	0	0	0	0	94	0	0	0	1.32	4.88	10.76	0.664639	1	0	0	3	1	0	0	0	0	0	0	0	0	0	0	0	0	0	0	0	0	0	0	0	0
1459	2008	0	1	1	0	0	0	0	33	20	66264	40160	0	0	0	0	130	0	0	0	1.52	3.85	6.68	0.508194	1	0	0	3	0	0	0	0	0	0	0	0	0	0	0	0	0	0	0	0	0	0	0	0	0
1460	2008	0	1	1	0	0	0	0	18	2	36144	4016	0	0	0	0	70	0	0	1	4.59	3.61	1.77	-0.347107	0	0	1	0	1	0	0	0	0	0	0	0	0	0	0	0	0	0	0	0	0	0	0	0	0
1461	2008	0	1	1	0	0	0	0	18	33	36144	66264	0	0	0	0	69	0	0	1	2	3.28	3.87	0.241602	0	0	1	0	0	0	0	0	0	0	0	0	0	0	0	0	0	0	0	0	0	0	0	0	0
1462	2008	0	1	1	0	0	0	0	20	2	40160	4016	0	0	0	0	50	0	0	0	8.27	4.42	1.4	-0.593367	0	0	1	0	-3	0	0	0	-1	-1	-1	-1	-1	-1	-1	-1	-1	-1	-1	-2	-2	-2	-2	-2	-2
1463	2008	0	1	1	0	0	0	0	33	18	66264	36144	0	0	0	0	1	0	0	0	1.74	3.59	4.78	0.365508	1	0	0	3	0	0	0	0	0	0	0	0	0	0	0	0	0	0	0	0	0	0	0	0	0
1464	2008	0	1	1	0	0	0	0	2	20	4016	40160	0	0	0	0	8	0	0	0	1.09	8.95	24.64	0.876847	0	1	0	1	0	0	0	0	0	0	0	0	0	0	0	0	0	0	0	0	0	0	0	0	0
1465	2008	0	1	1	0	0	0	0	18	20	36144	40160	0	0	0	0	91	0	0	1	1.53	3.89	6.69	0.504118	1	0	0	3	1	0	0	0	0	0	0	0	0	0	0	0	0	0	0	0	0	0	0	0	0
1466	2008	0	1	1	0	0	0	0	33	2	66264	4016	1	1	0	0	121	0	0	0	3.76	3.32	2.02	-0.229092	0	0	1	0	-2	0	0	0	0	0	0	0	0	0	0	0	0	0	-1	-1	-1	-2	-2	-2	-2
1467	2008	0	1	1	0	0	0	0	20	33	40160	66264	1	1	0	0	140	0	0	0	2.72	3.34	2.53	-0.0276099	0	0	1	0	-1	0	0	0	0	0	0	0	0	0	0	0	0	0	0	0	0	0	0	-1	-1
1468	2008	0	1	1	0	0	0	0	2	18	4016	36144	1	1	0	0	127	0	0	0	1.67	3.52	5.45	0.415316	0	0	1	0	-1	0	0	0	0	0	0	0	0	0	0	0	0	0	0	0	0	0	0	0	0
1469	2008	0	1	1	0	0	0	0	29	7	58232	14056	0	0	0	0	154	0	0	0	2.55	3.18	2.82	0.0375469	0	0	1	0	-2	0	0	0	0	0	0	0	0	-1	-1	-1	-1	-1	-1	-1	-1	-1	-1	-1	-1
1470	2008	0	1	1	0	0	0	0	25	32	50200	64256	0	0	0	0	90	0	0	0	3.3	3.14	2.28	-0.135566	0	0	1	0	-1	0	0	0	0	0	0	0	0	0	0	0	0	0	0	0	0	0	0	0	0
1471	2008	0	1	1	0	0	0	0	32	29	64256	58232	0	0	0	0	52	0	0	0	1.34	4.65	10.59	0.65184	1	0	0	3	2	0	0	0	1	1	1	1	1	1	1	1	1	1	1	1	1	1	1	1	1
1472	2008	0	1	1	0	0	0	0	7	25	14056	50200	0	0	0	0	182	0	0	0	1.64	3.63	5.48	0.427274	1	0	0	3	1	0	0	0	1	1	1	1	1	1	1	1	1	1	1	1	0	0	0	0	0
1473	2008	0	1	1	0	0	0	0	7	32	14056	64256	0	0	0	0	30	0	0	0	2.77	3.12	2.69	-0.0107364	0	1	0	1	-1	0	0	0	0	0	0	0	0	0	0	0	0	0	-1	-1	-1	-1	-1	-1	-1
1474	2008	0	1	1	0	0	0	0	29	25	58232	50200	0	0	0	0	37	0	0	0	2.54	3.22	2.78	0.0339886	1	0	0	3	0	0	0	0	0	0	0	0	0	0	0	0	0	0	0	0	0	0	0	0	0
1475	2008	0	1	1	0	0	0	0	32	7	64256	14056	0	0	0	0	116	0	0	0	1.63	3.53	6.49	0.459414	0	1	0	1	-1	0	0	0	0	0	0	0	0	0	0	0	0	0	0	0	0	0	0	0	0
1476	2008	0	1	1	0	0	0	0	25	29	50200	58232	0	0	0	0	130	0	0	0	1.84	3.45	4.38	0.315168	1	0	0	3	1	0	0	0	0	0	0	0	0	0	0	0	0	0	0	0	0	0	0	0	0
1477	2008	0	1	1	0	0	0	0	7	29	14056	58232	0	0	0	0	119	0	0	0	1.49	3.52	1.98	0.16609	1	0	0	3	2	0	0	0	0	0	0	0	0	0	0	0	0	0	1	1	1	1	1	1	1
1478	2008	0	1	1	0	0	0	0	32	25	64256	50200	0	0	0	0	134	0	0	0	1.42	4.3	8.19	0.582125	1	0	0	3	1	0	0	0	0	0	0	0	0	0	0	0	0	0	0	0	0	0	0	0	0
1479	2008	0	1	1	0	0	0	0	29	32	58232	64256	0	1	0	0	132	0	0	0	2.96	3.13	2.52	-0.0589876	0	0	1	0	0	0	0	0	0	0	0	0	0	0	0	0	0	0	0	0	0	0	0	0	0
1480	2008	0	1	1	0	0	0	0	25	7	50200	14056	0	1	0	0	191	0	0	0	2.01	3.53	3.57	0.2174	0	1	0	1	0	0	0	0	0	0	0	0	0	0	0	0	0	0	0	0	0	0	0	0	0
1481	2008	0	1	1	0	0	0	0	6	39	12048	78312	0	0	0	0	191	0	0	0	1.55	3.7	6.71	0.49613	0	1	0	1	0	0	0	0	0	0	0	0	0	0	0	0	0	0	0	0	0	0	0	0	0
1482	2008	0	1	1	0	0	0	0	62	249	124496	499992	0	0	0	0	121	0	0	0	1.41	4.31	8.39	0.59003	0	1	0	1	0	0	0	0	0	0	0	0	0	0	0	0	0	0	0	0	0	0	0	0	0
1483	2008	0	1	1	0	0	0	0	249	6	499992	12048	0	0	0	0	134	0	0	0	12.61	4.72	1.31	-0.684057	0	0	1	0	-1	0	0	0	0	0	0	0	0	0	0	0	0	0	0	0	0	0	0	0	0
1484	2008	0	1	1	0	0	0	0	39	62	78312	124496	0	0	0	0	186	0	0	0	1.46	4.04	7.69	0.554892	1	0	0	3	0	0	0	0	0	0	0	0	0	0	0	0	0	0	0	0	0	0	0	0	0
1485	2008	0	1	1	0	0	0	0	39	249	78312	499992	0	0	0	0	56	0	0	0	1.17	6.62	16.66	0.794677	1	0	0	3	0	0	0	0	0	0	0	0	0	0	0	0	0	0	0	0	0	0	0	-1	-1
1486	2008	0	1	1	0	0	0	0	6	62	12048	124496	0	0	0	0	57	0	0	0	1.23	5.73	15.4	0.748073	1	0	0	3	1	0	0	0	0	0	0	0	0	0	0	0	0	0	0	0	0	0	0	0	0
1487	2008	0	1	1	0	0	0	0	249	39	499992	78312	0	0	0	0	20	0	0	0	7.09	4.02	1.49	-0.530097	0	1	0	1	-1	0	0	0	0	0	0	0	0	0	0	0	0	0	0	0	0	0	0	0	0
1488	2008	0	1	1	0	0	0	0	62	6	124496	12048	0	0	0	0	182	0	0	0	5.37	3.54	1.69	-0.405496	0	1	0	1	1	0	0	0	0	0	0	0	0	0	0	0	0	1	1	1	1	1	1	1	1
1489	2008	0	1	1	0	0	0	0	39	6	78312	12048	0	0	0	0	154	0	0	0	3.13	2.78	2.63	-0.0607393	0	1	0	1	0	0	0	0	0	0	0	0	0	0	0	0	0	0	0	0	0	0	0	0	0
1490	2008	0	1	1	0	0	0	0	249	62	499992	124496	0	0	0	0	90	0	0	0	2.91	3.38	2.39	-0.0747674	1	0	0	3	0	0	0	0	0	0	0	0	0	0	0	0	0	0	0	0	0	0	0	0	0
1491	2008	0	1	1	0	0	0	0	6	249	12048	499992	1	1	0	0	94	0	0	0	1.22	6.06	14.13	0.748901	0	1	0	1	-1	0	0	1	1	1	1	1	1	1	1	1	1	1	1	1	1	1	1	1	1
1492	2008	0	1	1	0	0	0	0	62	39	124496	78312	1	1	0	0	29	0	0	0	2.28	3.34	3.09	0.114972	1	0	0	3	2	0	0	0	0	0	0	0	0	0	0	0	0	0	1	1	1	1	1	1	1
1493	2008	0	1	1	0	0	0	0	56	3	112448	6024	0	0	0	0	30	0	0	0	4.4	3.36	1.86	-0.310362	0	0	1	0	-1	0	0	0	0	0	0	0	0	0	0	0	0	0	0	-1	-1	-1	-1	-1	-1
1494	2008	0	1	1	0	0	0	0	12	45	24096	90360	0	0	0	0	144	0	0	0	1.81	3.4	4.76	0.342402	0	1	0	1	-2	0	0	0	0	0	0	0	0	0	0	0	-1	-1	-1	-1	-1	-1	-1	-1	-1
1495	2008	0	1	1	0	0	0	0	45	56	90360	112448	0	0	0	0	127	0	0	0	1.53	3.81	6.68	0.503894	0	1	0	1	0	0	0	0	0	0	0	0	0	0	0	0	0	0	0	0	0	0	0	0	0
1496	2008	0	1	1	0	0	0	0	3	12	6024	24096	0	0	0	0	93	0	0	0	1.96	3.33	4.05	0.263291	0	1	0	1	-1	0	0	0	0	0	0	0	0	0	0	0	0	0	0	0	0	0	0	0	0
1497	2008	0	1	1	0	0	0	0	3	45	6024	90360	0	0	0	0	134	0	0	0	1.85	3.31	4.62	0.32409	1	0	0	3	2	0	0	0	1	1	1	1	1	1	1	1	1	1	1	1	1	1	1	1	1
1498	2008	0	1	1	0	0	0	0	56	12	112448	24096	0	0	0	0	65	0	0	0	3.19	3.23	2.28	-0.125117	0	0	1	0	1	0	0	0	0	0	0	0	1	1	1	2	2	2	2	2	2	2	2	2	2
1499	2008	0	1	1	0	0	0	0	45	3	90360	6024	0	0	0	0	3	0	0	0	2.37	3.2	3.06	0.0951435	0	1	0	1	1	0	0	0	0	0	0	0	0	0	0	1	1	1	1	1	1	1	1	1	1
1500	2008	0	1	1	0	0	0	0	12	56	24096	112448	0	0	0	0	108	0	0	0	1.35	4.54	9.49	0.635367	1	0	0	3	1	0	0	0	0	0	0	0	0	0	0	0	0	0	0	0	0	0	0	0	0
1501	2008	0	1	1	0	0	0	0	3	56	6024	112448	0	0	0	0	50	0	0	0	1.29	5.13	11.2	0.685908	1	0	0	3	0	0	0	0	0	0	0	0	0	0	0	0	0	0	0	0	0	0	0	0	0
1502	2008	0	1	1	0	0	0	0	45	12	90360	24096	0	0	0	0	186	0	0	0	2.16	3.28	3.41	0.169708	0	0	1	0	-1	0	0	0	0	0	0	0	0	0	0	0	0	0	0	-1	-1	-1	-1	-1	-1
1503	2008	0	1	1	0	0	0	0	56	45	112448	90360	0	0	0	0	104	0	0	0	3.12	3.24	2.32	-0.110522	0	0	1	0	0	0	0	0	0	0	0	0	0	0	0	0	0	0	0	0	0	0	0	0	0
1504	2008	0	1	1	0	0	0	0	12	3	24096	6024	1	1	0	0	70	0	0	0	2.55	3.16	2.82	0.0375469	0	0	1	0	-3	0	0	0	0	0	0	0	0	0	0	-1	-1	-1	-1	-1	-1	-1	-1	-1	-1
1505	2008	0	1	1	0	0	0	0	10	53	20080	106424	0	0	0	0	20	0	0	0	1.64	3.62	5.45	0.42627	1	0	0	3	1	0	0	0	0	0	0	0	0	0	1	1	1	2	2	2	2	2	2	2	2
1506	2008	0	1	1	0	0	0	0	34	9	68272	18072	0	0	0	0	104	0	0	0	4.91	3.55	1.74	-0.371047	0	1	0	1	0	0	0	0	0	0	0	0	0	0	0	0	0	0	0	0	0	0	0	0	0
1507	2008	0	1	1	0	0	0	0	9	10	18072	20080	0	0	0	0	69	0	0	0	1.5	3.89	7.25	0.528736	1	0	0	3	2	0	0	0	0	0	0	0	0	0	0	0	0	0	0	0	0	0	0	0	0
1508	2008	0	1	1	0	0	0	0	53	34	106424	68272	0	0	0	0	179	0	0	0	1.82	3.47	4.22	0.312484	0	1	0	1	0	0	0	0	0	0	0	0	0	0	0	0	0	0	0	0	0	0	0	0	0
1509	2008	0	1	1	0	0	0	0	53	9	106424	18072	0	0	0	0	144	0	0	0	3.9	3.33	2.03	-0.236201	0	0	1	0	-2	0	0	0	0	0	0	0	0	0	-1	-2	-2	-2	-2	-2	-2	-2	-2	-1	-1
1510	2008	0	1	1	0	0	0	0	10	34	20080	68272	0	0	0	0	178	0	0	0	1.59	3.66	6.33	0.470953	0	0	1	0	-1	0	0	0	0	0	0	0	0	0	0	0	0	0	0	0	0	0	0	0	0
1511	2008	0	1	1	0	0	0	0	9	53	18072	106424	0	0	0	0	154	0	0	0	1.27	5.44	10.7	0.693944	0	1	0	1	0	0	0	0	0	0	0	0	0	0	0	0	0	0	0	0	0	0	0	0	0
1512	2008	0	1	1	0	0	0	0	34	10	68272	20080	0	0	0	0	90	0	0	0	2.18	3.24	3.41	0.16546	0	0	1	0	1	0	0	0	0	0	0	0	0	0	0	0	0	0	0	0	0	0	0	0	0
1513	2008	0	1	1	0	0	0	0	53	10	106424	20080	0	0	0	0	3	0	0	0	2.46	3.31	2.83	0.0531472	0	0	1	0	-2	0	0	0	0	0	0	0	0	0	0	0	0	0	0	0	0	0	0	-1	-1
1514	2008	0	1	1	0	0	0	0	9	34	18072	68272	0	0	0	0	1	0	0	0	1.44	4.22	7.87	0.56738	1	0	0	3	0	0	0	0	0	0	0	0	0	0	0	0	0	0	0	0	0	0	0	0	0
1515	2008	0	1	1	0	0	0	0	10	9	20080	18072	1	1	0	0	93	0	0	0	2.18	3.15	3.51	0.173815	1	0	0	3	1	0	0	0	0	0	0	0	0	0	0	0	0	0	0	0	0	0	0	0	0
1516	2008	0	1	1	0	0	0	0	34	53	68272	106424	0	0	0	0	56	0	0	0	1.88	3.62	3.9	0.275505	1	0	0	3	1	0	0	0	0	0	0	0	0	0	0	0	0	0	0	0	0	0	0	0	1
1517	2008	0	1	1	0	0	0	0	16	21	32128	42168	0	0	0	0	57	0	0	0	1.72	3.65	4.85	0.37521	1	0	0	3	0	0	0	0	0	0	0	0	0	0	0	0	0	0	0	0	0	0	0	0	0
1518	2008	0	1	1	0	0	0	0	1	65	2008	130520	0	0	0	0	1	0	0	0	1.09	9.26	25.89	0.878806	1	0	0	3	1	0	0	0	0	0	0	0	0	0	0	1	1	1	1	1	1	1	1	1	1
1519	2008	0	1	1	0	0	0	0	21	1	42168	2008	0	0	0	0	119	0	0	1	2.84	3.39	2.43	-0.05941	0	0	1	0	-1	0	0	0	-1	-1	-1	-1	-1	-1	-1	-1	-1	-1	-1	-1	-1	-1	-1	-1	-1
1520	2008	0	1	1	0	0	0	0	65	16	130520	32128	0	0	0	0	115	0	0	1	9	4.41	1.37	-0.618816	0	1	0	1	0	0	0	0	0	0	0	0	0	0	0	0	0	0	0	0	0	1	1	1	1
1521	2008	0	1	1	0	0	0	0	21	65	42168	130520	0	0	0	0	143	0	0	1	1.26	5.32	13	0.716728	0	1	0	1	0	0	0	0	0	0	0	0	0	0	0	0	0	0	0	0	0	0	0	0	0
1522	2008	0	1	1	0	0	0	0	16	1	32128	2008	0	0	0	0	191	0	0	0	3.03	3.15	2.43	-0.0814896	1	0	0	3	1	0	0	0	0	1	1	1	1	1	1	1	1	1	1	1	1	1	1	1	1
1523	2008	0	1	1	0	0	0	0	65	21	130520	42168	0	0	0	0	171	0	0	1	4.39	3.6	1.8	-0.327765	0	0	1	0	-1	0	0	0	0	0	0	0	0	0	0	0	0	0	0	0	0	0	0	0	0
1524	2008	0	1	1	0	0	0	0	1	16	2008	32128	0	0	0	0	147	0	0	0	1.64	3.62	5.82	0.437935	0	0	1	0	-1	0	0	0	0	0	0	0	0	0	0	0	0	0	0	0	0	-1	-1	-1	-1
1525	2008	0	1	1	0	0	0	0	21	16	42168	32128	0	1	0	0	30	0	0	1	1.9	3.61	3.87	0.267918	0	1	0	1	0	0	0	0	0	0	0	0	0	0	0	0	0	0	0	0	0	0	0	0	0
1526	2008	0	1	1	0	0	0	0	65	1	130520	2008	0	0	0	0	178	0	0	1	6.36	3.94	1.54	-0.492118	0	0	1	0	-1	0	0	0	0	0	0	-1	-1	-1	-1	-1	-1	-1	-1	-1	-1	-1	-1	-1	-1
1527	2008	0	1	1	0	0	0	0	16	65	32128	130520	1	1	0	0	32	0	0	0	1.41	4.21	8.88	0.596607	0	1	0	1	0	0	0	0	0	0	0	0	0	0	0	0	0	0	0	0	0	0	0	0	0
1528	2008	0	1	1	0	0	0	0	1	21	2008	42168	1	1	0	0	85	0	0	0	1.89	3.49	4	0.279101	1	0	0	3	1	0	0	0	0	0	0	0	0	0	0	0	0	0	0	0	0	0	0	0	0
1529	2008	0	2	0	1	0	0	0	7	10	14056	20080	0	0	0	0	70	0	0	0	2.02	3.2	3.69	0.224047	0	1	0	1	1	0	0	1	1	1	1	1	1	1	1	1	1	1	1	1	1	1	1	1	1
1530	2008	0	2	0	1	0	0	0	12	2	24096	4016	0	0	0	0	191	0	0	0	3.7	3.36	1.98	-0.23478	0	1	0	1	1	0	0	0	0	0	0	1	1	1	1	1	1	1	1	1	1	1	1	1	1
1531	2008	0	2	0	1	0	0	0	9	55	18072	110440	0	0	0	0	30	0	0	0	1.95	3.22	4.23	0.276414	1	0	0	3	1	0	0	0	0	0	0	0	0	0	0	0	0	0	0	0	0	0	0	0	0
1532	2008	0	2	0	1	0	0	0	13	6	26104	12048	0	0	0	0	104	0	0	0	2.44	3.03	3.14	0.0913647	0	1	0	1	0	0	0	0	0	0	0	0	0	0	0	0	0	0	0	0	0	0	0	0	0
1533	2008	0	2	0	1	0	0	0	4	16	8032	32128	0	0	0	0	134	0	0	0	1.76	3.29	5.6	0.38961	1	0	0	3	1	0	0	0	0	0	0	0	0	0	0	0	1	1	1	1	1	1	1	1	1
1534	2008	0	2	0	1	0	0	0	39	76	78312	152608	0	0	0	0	90	0	0	0	1.69	3.53	5.44	0.407892	0	1	0	1	0	0	0	0	0	0	0	0	0	0	0	0	0	0	0	0	0	0	0	0	0
1535	2008	0	2	0	1	0	0	0	33	3	66264	6024	0	0	0	0	20	0	0	0	2.75	3.22	2.62	-0.018043	0	0	1	0	-1	0	0	0	0	0	0	0	0	0	0	0	0	0	0	0	0	0	0	0	0
1536	2008	0	2	0	1	0	0	0	1	32	2008	64256	0	0	0	0	154	0	0	0	1.96	3.24	4.2	0.272109	0	0	1	0	0	0	0	0	0	0	0	0	0	0	0	0	0	0	0	0	0	0	0	0	0
1537	2008	0	3	0	0	1	0	1	32	1	64256	2008	0	0	0	0	57	0	0	0	2.28	3.13	3.36	0.140977	1	0	0	3	2	0	0	0	0	0	0	0	0	0	0	0	0	0	0	0	1	1	1	1	1
1538	2008	0	3	0	0	1	0	-1	16	4	32128	8032	0	0	0	0	3	0	0	0	2.66	3.09	2.82	0.0213299	0	1	0	1	0	0	0	0	0	0	0	0	0	0	0	0	0	0	0	0	0	0	0	1	1
1539	2008	0	3	0	0	1	0	0	76	39	152608	78312	0	0	0	0	119	0	0	0	2.63	3.16	2.78	0.0205159	0	0	1	0	0	0	0	0	0	0	0	0	0	0	0	0	0	0	0	0	0	0	0	0	0
1540	2008	0	3	0	0	1	0	5	3	33	6024	66264	0	0	0	0	116	0	0	0	1.73	3.52	5.15	0.38386	1	0	0	3	3	0	0	0	0	0	0	1	1	1	1	1	1	1	1	1	1	1	1	1	1
1541	2008	0	3	0	0	1	0	0	2	12	4016	24096	0	0	0	0	182	0	0	0	1.39	4.49	8.98	0.608066	1	0	0	3	3	0	0	0	0	0	0	0	0	0	0	0	0	0	0	0	0	0	0	0	0
1542	2008	0	3	0	0	1	0	-1	55	9	110440	18072	0	0	0	1	108	0	0	1	2.53	3.23	2.86	0.0456066	1	0	0	3	1	0	0	0	0	0	0	0	0	1	1	1	1	1	1	1	1	1	1	1	1
1543	2008	0	3	0	0	1	0	0	6	13	12048	26104	0	0	0	0	191	0	0	0	1.65	3.58	6.06	0.441044	1	0	0	3	1	0	0	0	1	1	1	1	1	1	1	1	1	1	1	1	1	1	1	1	1
1544	2008	0	3	0	0	1	0	0	10	7	20080	14056	0	0	0	0	147	0	0	0	2.08	3.38	3.57	0.200657	0	1	0	1	0	0	0	0	0	0	0	0	0	0	0	0	0	0	0	0	0	0	0	0	0
1545	2008	0	2	0	1	0	0	0	39	9	78312	18072	0	0	0	0	182	0	0	0	2.96	3.1	2.55	-0.054319	0	1	0	1	1	0	0	0	0	0	0	0	0	0	1	1	1	1	1	1	1	1	1	1	1
1546	2008	0	2	0	1	0	0	0	6	10	12048	20080	0	0	0	0	90	0	0	0	1.4	4.29	8.81	0.600778	0	1	0	1	0	0	0	0	-1	-1	-1	-1	-1	-1	-1	-1	-1	-1	-1	0	0	0	0	0	0
1547	2008	0	2	0	1	0	0	0	32	4	64256	8032	0	0	0	0	30	0	1	0	2.21	2.98	3.7	0.182218	0	0	1	0	0	0	0	0	0	0	1	1	1	1	1	1	1	1	1	1	1	1	1	1	1
1548	2008	0	2	0	1	0	0	0	2	3	4016	6024	0	0	0	0	70	0	0	0	1.38	4.73	8.59	0.608223	1	0	0	3	4	0	0	0	0	0	0	0	0	1	1	1	2	2	2	2	2	2	2	2	2
1549	2008	0	3	0	0	1	0	2	4	32	8032	64256	0	0	0	0	104	0	1	0	2.32	3.31	3.06	0.104237	0	1	0	1	-2	0	0	0	0	0	0	0	0	0	0	0	0	0	0	0	0	0	0	-1	-1
1550	2008	0	3	0	0	1	0	-4	3	2	6024	4016	0	0	0	0	154	0	0	0	2.83	3.57	2.36	-0.0703719	0	1	0	1	0	0	0	0	0	0	0	0	0	0	0	0	0	0	0	0	0	0	0	0	0
1551	2008	0	3	0	0	1	0	0	9	39	18072	78312	0	0	0	0	191	0	0	0	1.5	4.12	6.99	0.523605	1	0	0	3	1	0	0	0	0	0	0	0	0	0	1	1	1	1	1	1	1	1	1	1	1
1552	2008	0	3	0	0	1	0	0	10	6	20080	12048	0	0	0	0	119	0	0	0	3.45	3.37	2.12	-0.181843	0	0	1	0	-1	0	0	0	0	0	-1	-1	-1	-1	-1	-1	-1	-1	-1	-1	-1	-1	-1	-1	-1
1553	2008	0	2	0	1	0	0	0	2	4	4016	8032	0	0	0	0	191	0	0	0	1.69	3.63	5.27	0.401963	0	1	0	1	0	0	0	0	0	0	0	0	0	0	0	0	0	0	0	0	0	0	0	0	0
1554	2008	0	2	0	1	0	0	0	6	9	12048	18072	0	0	0	0	30	0	1	0	1.76	3.53	4.95	0.366162	1	0	0	3	1	0	0	0	0	0	0	0	0	0	0	0	0	0	0	0	0	1	1	1	1
1555	2008	0	3	0	0	1	0	-1	9	6	18072	12048	0	0	0	0	154	0	1	0	2.67	3.32	2.64	-0.00425604	0	0	1	0	-2	0	0	0	0	0	0	0	-1	-1	-1	-2	-2	-2	-2	-2	-2	-2	-2	-2	-2
1556	2008	0	3	0	0	1	0	0	4	2	8032	4016	0	0	0	0	182	0	0	0	2.69	3.38	2.6	-0.0128682	0	1	0	1	1	0	0	0	0	0	0	0	0	1	1	1	1	1	1	1	1	1	1	1	1
1557	2008	0	4	0	0	0	1	0	2	6	4016	12048	0	0	0	0	119	0	0	1	2.75	3.3	2.64	-0.0151515	1	0	0	3	1	0	0	0	0	0	0	0	0	0	1	1	1	1	1	1	1	1	1	1	1
1558	2009	0	1	1	0	0	0	0	16	42	32144	84378	0	0	0	0	182	0	0	0	1.76	3.39	5.13	0.37325	0	1	0	1	0	0	0	0	0	0	0	0	0	0	0	0	0	0	0	0	0	0	0	0	0
1559	2009	0	1	1	0	0	0	0	102	3	204918	6027	0	0	0	0	37	0	0	1	7.21	4.32	1.45	-0.550959	0	0	1	0	0	0	0	0	0	0	0	0	0	0	0	0	0	0	0	0	0	0	0	0	0
1560	2009	0	1	1	0	0	0	0	3	16	6027	32144	0	0	0	0	70	0	0	0	2.04	3.33	3.71	0.220654	0	1	0	1	0	0	0	0	0	0	0	0	0	0	0	0	0	0	0	0	0	0	0	0	0
1561	2009	0	1	1	0	0	0	0	42	102	84378	204918	0	0	0	0	50	0	0	0	1.27	5.36	12.43	0.706951	1	0	0	3	0	0	0	0	0	0	0	0	0	0	0	0	0	0	0	0	0	0	0	0	0
1562	2009	0	1	1	0	0	0	0	42	3	84378	6027	0	0	0	0	178	0	0	0	2.38	3.26	3.02	0.0890422	1	0	0	3	1	0	0	0	0	0	-1	-1	-1	-1	-1	-1	-1	-1	-1	-1	-1	-1	-1	-1	-1
1563	2009	0	1	1	0	0	0	0	16	102	32144	204918	0	0	0	0	134	0	0	0	1.24	5.85	12.38	0.725676	1	0	0	3	0	0	0	0	0	0	0	0	0	0	0	0	0	0	0	0	0	0	0	0	0
1564	2009	0	1	1	0	0	0	0	3	42	6027	84378	0	0	0	0	143	0	0	0	1.87	3.4	4.4	0.307487	0	0	1	0	-1	0	0	0	0	0	0	0	0	0	0	0	0	0	0	0	0	0	0	0	0
1565	2009	0	1	1	0	0	0	0	102	16	204918	32144	0	0	0	0	178	0	0	1	5.01	3.28	1.81	-0.352885	0	0	1	0	-1	0	0	0	0	0	0	0	0	0	0	0	0	0	0	0	0	0	0	0	0
1566	2009	0	1	1	0	0	0	0	42	16	84378	32144	1	1	0	0	47	0	0	0	2.69	3.09	2.75	0.00811085	1	0	0	3	0	0	0	0	0	0	0	0	0	0	0	0	0	0	0	0	0	0	0	0	0
1567	2009	0	1	1	0	0	0	0	3	102	6027	204918	0	0	0	0	33	0	0	0	1.3	5.15	10.91	0.677572	1	0	0	3	0	0	0	0	0	0	0	0	0	0	0	0	0	0	0	0	0	0	0	0	0
1568	2009	0	1	1	0	0	0	0	16	3	32144	6027	0	0	0	0	119	0	0	0	2.23	3.25	3.4	0.154313	0	0	1	0	0	0	0	0	0	0	0	0	0	0	0	0	0	0	0	0	0	0	0	1	1
1569	2009	0	1	1	0	0	0	0	102	42	204918	84378	1	1	0	0	85	0	0	1	2.22	3.38	3.31	0.148336	0	0	1	0	-1	0	0	0	0	0	0	0	0	0	0	0	0	-1	-1	-1	-1	-1	-1	-1	-1
1570	2009	0	1	1	0	0	0	0	66	6	132594	12054	0	0	0	0	130	0	0	0	7.02	3.82	1.53	-0.511145	0	0	1	0	0	0	0	0	0	0	0	0	0	0	0	0	0	0	0	0	0	0	0	0	0
1571	2009	0	1	1	0	0	0	0	68	28	136612	56252	0	0	0	0	171	0	0	0	1.75	3.73	4.51	0.349699	1	0	0	3	2	0	0	0	0	0	0	0	0	0	0	0	0	0	0	0	0	0	0	0	0
1572	2009	0	1	1	0	0	0	0	28	66	56252	132594	0	0	0	0	108	0	0	1	1.66	3.68	5.45	0.418923	1	0	0	3	1	0	0	0	0	0	0	1	1	1	1	1	1	1	1	1	1	1	1	1	1
1573	2009	0	1	1	0	0	0	0	6	68	12054	136612	0	0	0	0	186	0	0	0	1.31	5.15	10.26	0.665893	1	0	0	3	0	0	0	0	0	0	0	0	0	0	0	0	0	0	0	0	0	0	0	0	0
1574	2009	0	1	1	0	0	0	0	28	6	56252	12054	0	0	0	0	30	0	0	1	3.29	3.17	2.3	-0.130831	0	0	1	0	0	0	0	0	0	0	0	0	0	0	0	0	0	0	0	0	0	0	0	0	0
1575	2009	0	1	1	0	0	0	0	68	66	136612	132594	0	0	0	0	154	0	0	0	1.46	4.28	7.05	0.543088	0	1	0	1	0	0	0	0	0	0	0	0	0	0	0	0	0	0	0	0	0	0	0	0	0
1576	2009	0	1	1	0	0	0	0	66	68	132594	136612	0	0	0	0	3	0	0	0	2.58	3.27	2.77	0.0265861	0	0	1	0	-1	0	0	0	0	0	0	0	0	0	0	0	0	0	-1	-1	-1	-1	-1	-1	-1
1577	2009	0	1	1	0	0	0	0	6	28	12054	56252	0	0	0	0	134	0	0	0	1.4	4.38	9.11	0.604516	0	1	0	1	-1	0	0	0	0	0	0	0	0	0	0	0	0	0	0	0	0	0	0	0	0
1578	2009	0	1	1	0	0	0	0	28	68	56252	136612	0	0	0	0	130	0	0	1	2.21	3.28	3.34	0.153087	1	0	0	3	-1	0	0	0	0	0	0	0	0	0	0	0	0	0	0	0	0	0	0	-1	-1
1579	2009	0	1	1	0	0	0	0	6	66	12054	132594	1	0	0	0	171	0	0	0	1.41	4.29	8.84	0.596098	0	0	1	0	-1	0	0	0	0	0	0	0	0	0	0	0	0	0	0	0	0	0	0	0	-1
1580	2009	0	1	1	0	0	0	0	68	6	136612	12054	0	1	0	0	21	0	0	0	2	3.51	3.78	0.23545	0	0	1	0	-1	0	0	0	0	0	0	0	0	0	0	0	0	0	0	0	0	0	0	0	0
1581	2009	0	1	1	0	0	0	0	66	28	132594	56252	0	0	0	0	116	0	0	0	2.21	3.4	3.34	0.153087	0	0	1	0	-1	0	0	0	0	0	0	0	0	0	0	0	0	0	0	0	0	0	0	0	0
1582	2009	0	1	1	0	0	0	0	100	1	200900	2009	0	0	0	0	115	0	0	1	12.47	5.78	1.24	-0.726259	0	0	1	0	-3	0	0	0	0	0	0	0	0	0	0	0	0	0	0	0	0	0	0	0	0
1583	2009	0	1	1	0	0	0	0	25	11	50225	22099	0	0	0	0	30	0	0	0	2.26	3.29	3.18	0.128012	0	0	1	0	-1	0	0	0	0	0	0	0	0	0	0	0	0	0	0	0	0	0	0	0	0
1584	2009	0	1	1	0	0	0	0	11	100	22099	200900	0	0	0	0	56	0	0	0	1.23	6.03	12.03	0.729883	0	0	1	0	-1	0	0	0	0	0	0	0	0	0	-1	-1	-1	-1	-1	-1	-1	-1	-1	-1	-1
1585	2009	0	1	1	0	0	0	0	1	25	2009	50225	0	0	0	0	116	0	0	0	1.26	5.73	11.3	0.705155	1	0	0	3	0	0	0	0	0	0	0	0	0	0	0	0	0	0	0	0	0	0	0	0	0
1586	2009	0	1	1	0	0	0	0	1	11	2009	22099	0	0	0	0	57	0	0	0	1.51	4.07	6.51	0.508642	0	0	1	0	1	0	0	0	0	0	0	0	0	0	0	0	0	0	0	0	0	0	0	1	1
1587	2009	0	1	1	0	0	0	0	100	25	200900	50225	0	0	0	0	37	0	0	1	4.51	3.68	1.77	-0.343242	0	0	1	0	0	0	0	0	0	0	0	0	0	0	0	0	0	0	0	0	0	0	0	0	0
1588	2009	0	1	1	0	0	0	0	11	1	22099	2009	0	0	0	0	52	0	0	0	2.8	3.27	2.57	-0.0319622	0	1	0	1	0	0	0	0	0	0	0	0	0	0	0	0	0	0	0	0	0	0	0	0	0
1589	2009	0	1	1	0	0	0	0	25	100	50225	200900	0	0	0	0	33	0	0	0	1.3	5.4	10.38	0.672892	1	0	0	3	1	0	0	1	1	1	1	1	1	1	1	2	2	2	2	2	2	2	2	2	2
1590	2009	0	1	1	0	0	0	0	1	100	2009	200900	0	0	0	0	1	0	0	0	1.11	9.23	22.48	0.856417	1	0	0	3	1	0	0	0	0	0	0	0	0	0	0	0	0	0	0	0	0	0	0	0	0
1591	2009	0	1	1	0	0	0	0	11	25	22099	50225	0	0	0	0	70	0	0	0	2.02	3.29	3.91	0.239295	0	1	0	1	0	0	0	0	0	0	0	0	0	0	1	1	1	1	1	1	0	0	0	0	0
1592	2009	0	1	1	0	0	0	0	100	11	200900	22099	1	0	0	0	143	0	0	1	8.88	4.78	1.37	-0.617314	0	1	0	1	1	0	0	0	0	0	0	0	0	0	0	0	0	0	0	0	0	0	0	0	0
1593	2009	0	1	1	0	0	0	0	25	1	50225	2009	0	0	0	0	191	0	0	0	3.05	3.49	2.3	-0.106914	0	0	1	0	0	0	0	0	0	-1	-1	-1	-1	-1	-1	0	0	0	0	0	0	0	0	0	0
1594	2009	0	1	1	0	0	0	0	7	61	14063	122549	0	0	0	0	33	0	0	0	1.16	7.25	16.2	0.800341	0	1	0	1	0	0	0	0	0	0	0	0	0	0	0	0	0	0	0	0	0	0	0	0	0
1595	2009	0	1	1	0	0	0	0	4	10	8036	20090	0	0	0	0	90	0	0	0	1.45	4.11	8.15	0.566956	1	0	0	3	0	0	0	0	0	0	0	0	0	0	0	0	0	0	0	0	0	0	0	0	0
1596	2009	0	1	1	0	0	0	0	61	4	122549	8036	0	0	0	0	20	0	0	0	10.92	4.89	1.32	-0.666001	0	0	1	0	-1	0	0	0	0	0	0	0	0	0	0	0	0	0	0	0	0	0	-1	-1	-1
1597	2009	0	1	1	0	0	0	0	10	7	20090	14063	0	0	0	0	130	0	0	0	1.9	3.51	4.04	0.278791	1	0	0	3	0	0	0	0	0	0	0	0	0	0	0	0	0	0	0	0	0	0	0	0	0
1598	2009	0	1	1	0	0	0	0	10	61	20090	122549	0	0	0	0	52	0	0	0	1.21	6.11	15.27	0.760958	1	0	0	3	0	0	0	0	0	0	0	0	0	0	0	0	0	0	0	0	0	0	0	0	0
1599	2009	0	1	1	0	0	0	0	4	7	8036	14063	0	0	0	0	56	0	0	0	1.39	4.63	8.67	0.604084	1	0	0	3	1	0	0	0	0	0	0	0	0	0	0	0	0	0	0	0	0	0	0	0	0
1600	2009	0	1	1	0	0	0	0	61	10	122549	20090	0	0	0	0	37	0	0	0	5.11	3.49	1.75	-0.375734	0	0	1	0	0	0	0	0	0	0	0	0	0	0	0	0	0	0	0	0	0	0	0	0	0
1601	2009	0	1	1	0	0	0	0	7	4	14063	8036	0	0	0	0	21	0	0	0	4.3	3.46	1.88	-0.299357	0	1	0	1	0	0	0	0	0	0	0	0	0	0	0	0	0	0	0	0	0	0	0	0	0
1602	2009	0	1	1	0	0	0	0	10	4	20090	8036	1	1	0	0	85	0	0	0	2.93	3.13	2.53	-0.05396	0	0	1	0	0	0	0	0	0	0	0	0	0	0	0	0	0	0	0	0	0	0	0	0	0
1603	2009	0	1	1	0	0	0	0	61	7	122549	14063	0	0	0	0	57	0	0	0	3.67	3.3	2.09	-0.205989	0	1	0	1	1	0	0	0	0	1	1	1	1	1	1	1	1	1	1	1	1	1	1	1	1
1604	2009	0	1	1	0	0	0	0	4	61	8036	122549	1	0	0	0	121	0	0	0	1.26	5.75	12.2	0.711684	0	1	0	1	1	0	0	0	0	0	-1	-1	-1	-1	-1	-1	-1	-1	-1	-1	-1	-1	-1	0	0
1605	2009	0	1	1	0	0	0	0	7	10	14063	20090	0	1	0	0	171	0	0	0	2.07	3.27	3.81	0.220625	0	0	1	0	-2	0	-1	-1	-1	-1	-1	-1	-1	-1	-1	-1	-1	-1	-2	-2	-2	-2	-2	-2	-2
1606	2009	0	1	1	0	0	0	0	12	45	24108	90405	0	0	0	0	147	0	0	0	1.7	3.57	5.22	0.396664	1	0	0	3	0	0	0	0	0	0	0	0	0	0	0	0	0	0	0	0	0	0	0	0	0
1607	2009	0	1	1	0	0	0	0	32	159	64288	319431	0	0	0	0	143	0	0	0	1.09	9.5	29.93	0.88402	1	0	0	3	1	0	0	0	0	0	0	0	0	0	0	0	0	0	0	0	0	0	0	0	0
1608	2009	0	1	1	0	0	0	0	45	32	90405	64288	0	0	0	0	52	0	0	0	3.74	3.28	2.06	-0.218057	1	0	0	3	2	0	0	0	0	0	0	0	0	0	0	0	0	0	0	0	0	0	0	0	0
1609	2009	0	1	1	0	0	0	0	159	12	319431	24108	0	0	0	0	182	0	0	1	7.58	4.11	1.46	-0.553005	0	0	1	0	-3	0	0	-1	-1	-1	-1	-1	-1	-1	-1	-1	-1	-2	-2	-2	-2	-2	-2	-2	-2
1610	2009	0	1	1	0	0	0	0	159	45	319431	90405	0	0	0	0	33	0	0	1	7.89	4.31	1.43	-0.572558	0	0	1	0	-2	0	1	1	1	1	0	0	0	0	-1	-1	-1	-1	-1	-1	-1	-1	-1	-1	-2
1611	2009	0	1	1	0	0	0	0	32	12	64288	24108	0	0	0	0	3	0	0	0	1.8	3.43	4.72	0.343691	0	0	1	0	1	0	0	0	0	0	0	0	0	0	0	0	0	0	0	0	0	0	0	0	0
1612	2009	0	1	1	0	0	0	0	45	159	90405	319431	0	0	0	0	108	0	0	0	1.17	7.29	16.77	0.795071	1	0	0	3	0	0	0	0	0	0	0	0	0	0	0	0	0	0	1	1	1	1	1	1	1
1613	2009	0	1	1	0	0	0	0	12	32	24108	64288	0	0	0	0	57	0	0	0	2.41	3.32	2.95	0.0759547	0	1	0	1	0	0	0	0	0	0	0	0	0	0	0	0	0	0	0	0	0	0	0	0	0
1614	2009	0	1	1	0	0	0	0	159	32	319431	64288	0	0	0	0	21	0	0	1	11.2	5.91	1.27	-0.698116	0	0	1	0	-1	0	0	0	-1	-1	-1	-1	-1	-1	-1	-1	-1	-1	-1	-1	-1	-1	-1	-1	-1
1615	2009	0	1	1	0	0	0	0	45	12	90405	24108	0	1	0	0	134	0	0	0	2.17	3.09	3.73	0.192733	1	0	0	3	1	0	0	0	0	0	0	0	0	0	0	0	0	0	0	0	0	0	0	0	0
1616	2009	0	1	1	0	0	0	0	32	45	64288	90405	1	1	0	0	37	0	0	0	1.76	3.73	4.76	0.358098	0	0	1	0	1	0	0	0	0	0	0	0	0	0	0	0	0	0	0	0	0	0	0	0	0
1617	2009	0	1	1	0	0	0	0	12	159	24108	319431	1	1	0	0	56	0	0	0	1.16	7.38	19.22	0.81004	1	0	0	3	2	0	0	0	0	0	0	0	0	0	0	0	0	0	0	0	0	0	0	0	0
1618	2009	0	1	1	0	0	0	0	13	2	26117	4018	0	0	0	0	191	0	0	0	3.17	3.24	2.31	-0.117443	0	1	0	1	0	0	0	0	0	0	0	0	0	0	0	0	0	0	0	0	0	0	0	0	0
1619	2009	0	1	1	0	0	0	0	34	26	68306	52234	0	0	0	0	1	0	0	0	2.01	3.4	3.74	0.230133	1	0	0	3	-1	0	0	0	0	0	0	0	0	0	0	0	0	0	0	0	0	0	0	0	0
1620	2009	0	1	1	0	0	0	0	26	13	52234	26117	0	0	0	0	178	0	0	1	4.91	3.47	1.77	-0.361306	0	1	0	1	0	0	0	0	0	0	0	0	0	0	0	1	1	1	1	1	1	1	1	1	1
1621	2009	0	1	1	0	0	0	0	2	34	4018	68306	0	0	0	0	21	0	0	0	1.11	9.18	19.89	0.850624	1	0	0	3	1	0	0	0	0	0	0	0	0	0	0	0	0	0	0	0	0	0	0	0	0
1622	2009	0	1	1	0	0	0	0	2	26	4018	52234	0	0	0	0	94	0	0	0	1.11	8.78	25.33	0.861422	0	0	1	0	-1	0	-1	-1	-1	-1	-1	-1	-1	-1	-1	-1	-1	-1	-1	-1	-1	-1	-1	-1	-1
1623	2009	0	1	1	0	0	0	0	13	34	26117	68306	0	0	0	0	115	0	0	0	1.43	4.23	8.15	0.576601	0	1	0	1	-1	0	0	0	0	-1	-1	-1	-1	-1	-1	-1	-1	-1	-1	-1	-1	-1	-1	-1	-1
1624	2009	0	1	1	0	0	0	0	26	2	52234	4018	0	0	0	0	90	0	0	1	7.17	4.18	1.48	-0.536206	0	1	0	1	0	0	0	0	0	0	0	0	0	0	0	0	0	0	0	0	0	0	0	0	0
1625	2009	0	1	1	0	0	0	0	34	13	68306	26117	0	0	0	0	20	0	0	0	3.27	3.24	2.28	-0.132786	0	0	1	0	1	0	0	0	0	0	0	0	0	0	0	0	0	0	0	0	0	0	0	0	0
1626	2009	0	1	1	0	0	0	0	26	34	52234	68306	0	0	0	0	52	0	0	1	2.04	3.34	3.75	0.223529	0	1	0	1	0	0	0	0	0	0	0	0	0	0	0	0	0	0	0	0	0	0	0	0	0
1627	2009	0	1	1	0	0	0	0	2	13	4018	26117	0	0	0	0	119	0	0	0	1.75	3.5	5.06	0.3738	1	0	0	3	2	0	0	0	0	0	0	0	0	0	1	1	1	1	1	1	1	1	1	1	1
1628	2009	0	1	1	0	0	0	0	13	26	26117	52234	0	0	0	0	147	0	0	0	1.47	4.23	7.67	0.549894	1	0	0	3	1	0	0	0	0	0	0	0	0	0	0	0	0	0	0	0	0	0	0	0	0
1629	2009	0	1	1	0	0	0	0	34	2	68306	4018	0	0	0	0	70	0	0	0	6.67	3.77	1.57	-0.487018	0	0	1	0	0	0	1	1	1	1	1	1	1	1	1	1	1	1	1	1	1	1	1	1	1
1630	2009	0	1	1	0	0	0	0	38	92	76342	184828	0	0	0	0	119	0	0	0	1.59	3.79	6.15	0.466329	0	1	0	1	1	0	0	0	0	0	0	0	0	0	0	0	0	0	0	0	0	0	1	1	1
1631	2009	0	1	1	0	0	0	0	23	113	46207	227017	0	0	0	0	121	0	0	0	1.23	5.86	13.66	0.739802	1	0	0	3	1	0	0	0	0	0	0	0	0	0	0	0	0	0	0	0	0	0	0	0	0
1632	2009	0	1	1	0	0	0	0	113	38	227017	76342	0	0	0	0	94	0	0	0	3.49	3.27	2.14	-0.180757	0	1	0	1	-1	0	0	0	0	-1	-1	-1	-1	-1	-1	-1	-1	-1	-1	-1	-1	-1	-1	-1	-1
1633	2009	0	1	1	0	0	0	0	92	23	184828	46207	0	0	0	0	85	0	0	0	4.61	3.42	1.83	-0.329528	0	0	1	0	0	0	0	0	0	0	0	0	0	0	0	0	0	0	0	0	0	0	0	0	0
1634	2009	0	1	1	0	0	0	0	38	23	76342	46207	0	0	0	0	147	0	0	0	3.58	3.29	2.11	-0.194604	0	0	1	0	-1	0	0	0	0	0	0	0	0	0	0	0	0	0	0	0	0	0	0	0	0
1635	2009	0	1	1	0	0	0	0	92	113	184828	227017	0	0	0	0	50	0	0	0	1.79	3.46	4.82	0.35119	0	0	1	0	0	0	1	1	1	1	1	1	1	1	1	1	1	1	1	1	1	1	1	1	1
1636	2009	0	1	1	0	0	0	0	113	92	227017	184828	0	0	0	0	30	0	0	0	1.92	3.49	4.04	0.273309	0	1	0	1	0	0	0	0	0	0	0	0	0	0	0	0	0	0	0	0	0	0	0	0	0
1637	2009	0	1	1	0	0	0	0	23	38	46207	76342	0	0	0	0	115	0	0	0	1.47	4.16	7.55	0.547822	0	1	0	1	1	0	0	0	0	0	0	0	0	0	0	0	0	0	1	1	1	1	1	1	1
1638	2009	0	1	1	0	0	0	0	92	38	184828	76342	0	0	0	0	154	0	0	0	2.81	3.34	2.52	-0.0409535	0	0	1	0	-1	0	0	0	0	0	0	0	0	0	0	0	0	0	0	0	-1	-1	-1	-1	-1
1639	2009	0	1	1	0	0	0	0	113	23	227017	46207	0	1	0	0	182	0	0	0	3.76	3.22	2.1	-0.210233	1	0	0	3	1	0	0	0	0	0	0	0	0	0	0	0	0	0	0	0	0	0	0	0	0
1640	2009	0	1	1	0	0	0	0	38	113	76342	227017	0	0	0	0	186	0	0	0	1.58	3.94	6.16	0.470574	1	0	0	3	3	0	0	0	0	1	1	1	2	2	2	3	3	3	3	3	3	3	3	3	3
1641	2009	0	1	1	0	0	0	0	23	92	46207	184828	1	1	0	0	20	0	0	0	1.34	4.86	10.27	0.648898	1	0	0	3	1	0	0	0	0	0	0	0	1	1	1	1	1	1	1	1	1	1	1	1	1
1642	2009	0	1	1	0	0	0	0	27	35	54243	70315	0	0	0	0	186	0	0	0	2.01	3.38	3.78	0.232962	1	0	0	3	0	0	0	0	0	0	0	0	0	0	0	0	0	0	0	0	0	0	0	0	0
1643	2009	0	1	1	0	0	0	0	59	9	118531	18081	0	0	0	0	47	0	0	0	6.06	3.89	1.58	-0.467895	0	0	1	0	1	0	0	1	1	2	2	2	2	2	2	2	2	2	2	2	2	2	2	2	2
1644	2009	0	1	1	0	0	0	0	35	59	70315	118531	0	0	0	0	191	0	0	0	1.95	3.37	4.06	0.266515	0	1	0	1	0	0	0	0	0	0	0	0	0	0	0	0	0	0	0	0	0	0	0	0	0
1645	2009	0	1	1	0	0	0	0	9	27	18081	54243	0	0	0	0	171	0	0	0	1.22	6	14.44	0.75042	1	0	0	3	0	0	0	0	0	0	0	0	0	0	0	0	0	0	0	0	0	0	0	0	0
1646	2009	0	1	1	0	0	0	0	35	9	70315	18081	0	0	0	0	116	0	0	0	6.99	4.02	1.5	-0.523605	0	1	0	1	-1	0	0	0	0	0	0	0	0	0	0	0	0	0	0	0	0	0	0	0	0
1647	2009	0	1	1	0	0	0	0	27	59	54243	118531	0	0	0	0	143	0	0	0	1.71	3.56	5.17	0.391372	1	0	0	3	0	0	0	0	0	0	0	0	0	0	0	0	0	0	0	0	0	0	0	0	0
1648	2009	0	1	1	0	0	0	0	9	35	18081	70315	0	0	0	0	1	0	0	0	1.16	7.42	16.34	0.800869	1	0	0	3	2	0	0	0	0	0	0	0	0	0	0	0	0	0	0	0	0	0	0	0	0
1649	2009	0	1	1	0	0	0	0	59	27	118531	54243	0	0	0	0	130	0	0	0	2.26	3.24	3.31	0.140363	1	0	0	3	1	0	0	0	0	0	0	0	0	0	0	0	0	0	0	0	0	0	0	0	0
1650	2009	0	1	1	0	0	0	0	35	27	70315	54243	0	0	0	0	3	0	0	0	2.05	3.28	3.78	0.223255	0	1	0	1	0	0	0	0	0	0	0	0	0	0	0	0	0	0	0	0	0	0	0	0	0
1651	2009	0	1	1	0	0	0	0	9	59	18081	118531	0	0	0	0	90	0	0	0	1.26	5.6	13.33	0.718632	1	0	0	3	2	0	0	0	0	0	0	0	0	0	0	0	0	0	0	0	0	0	0	0	0
1652	2009	0	1	1	0	0	0	0	27	9	54243	18081	0	1	0	0	103	0	0	0	2.19	3.08	3.73	0.188524	1	0	0	3	0	0	0	0	0	0	0	0	0	0	0	0	0	0	0	0	0	0	0	0	0
1653	2009	0	1	1	0	0	0	0	59	35	118531	70315	0	0	0	0	115	0	0	0	2.21	3.33	3.4	0.158371	0	1	0	1	-1	0	0	0	0	0	0	0	0	0	0	0	0	0	0	0	0	0	0	0	0
1654	2009	0	2	0	1	0	0	0	12	1	24108	2009	0	0	0	0	115	0	0	0	3.99	3.35	1.99	-0.251886	1	0	0	3	0	0	0	0	0	0	0	0	0	0	0	0	0	0	0	0	0	0	0	0	0
1655	2009	0	2	0	1	0	0	0	11	6	22099	12054	0	0	0	0	134	0	0	0	2.94	3.09	2.61	-0.0430057	0	0	1	0	0	0	0	1	1	1	1	1	1	1	1	1	1	1	1	1	1	1	1	1	1
1656	2009	0	2	0	1	0	0	0	3	45	6027	90405	0	0	0	0	182	0	0	0	1.41	4.5	8.76	0.595065	1	0	0	3	1	0	0	0	0	0	0	0	0	0	0	0	0	0	0	0	0	0	0	0	0
1657	2009	0	2	0	1	0	0	0	10	9	20090	18081	0	0	0	0	116	0	0	0	2.33	3.18	3.29	0.125233	1	0	0	3	0	0	0	0	0	0	0	0	0	0	0	1	1	1	1	1	1	1	0	0	0
1658	2009	0	2	0	1	0	0	0	38	2	76342	4018	0	0	0	0	21	0	0	0	5.83	3.88	1.61	-0.449591	0	1	0	1	1	0	0	0	0	0	0	0	0	0	0	0	0	0	0	0	0	0	0	0	0
1659	2009	0	2	0	1	0	0	0	27	42	54243	84378	0	0	0	0	70	0	0	0	3.01	3.11	2.52	-0.0645995	0	0	1	0	-1	0	0	0	0	0	0	0	0	0	0	0	0	0	0	0	0	0	0	0	0
1660	2009	0	2	0	1	0	0	0	28	23	56252	46207	0	0	0	0	52	0	0	1	2.62	3.14	2.87	0.0332473	0	1	0	1	-1	0	0	0	0	0	0	0	0	0	0	0	0	0	0	0	0	0	0	0	0
1661	2009	0	2	0	1	0	0	0	13	4	26117	8036	0	0	0	0	108	0	0	0	2.59	3.06	2.99	0.0516522	1	0	0	3	1	0	0	1	1	1	1	1	1	1	1	1	1	1	1	1	1	1	1	1	1
1662	2009	0	3	0	0	1	0	-1	9	10	18081	20090	0	0	0	0	57	0	0	0	1.6	3.91	5.97	0.457496	1	0	0	3	2	0	0	0	0	0	0	0	0	0	1	1	1	1	1	1	1	1	1	1	1
1663	2009	0	3	0	0	1	0	-1	45	3	90405	6027	0	0	0	0	3	0	0	0	2.98	3.41	2.4	-0.0810962	1	0	0	3	1	0	0	0	0	0	0	0	0	0	0	0	0	0	0	0	0	0	0	0	0
1664	2009	0	3	0	0	1	0	-1	1	12	2009	24108	0	0	0	0	130	0	0	0	1.29	5.64	10.41	0.679132	0	1	0	1	1	0	0	0	0	0	1	1	1	1	1	1	1	1	1	1	1	1	1	1	1
1665	2009	0	3	0	0	1	0	1	6	11	12054	22099	0	0	0	0	119	0	0	0	1.7	3.82	5.07	0.390997	1	0	0	3	1	0	0	0	0	0	0	0	0	0	0	0	0	1	1	1	1	1	1	1	1
1666	2009	0	3	0	0	1	0	0	23	28	46207	56252	0	0	0	0	186	0	0	0	1.57	3.87	6.51	0.483333	0	0	1	0	0	0	0	0	0	0	0	0	0	0	0	0	0	0	0	0	0	0	0	0	0
1667	2009	0	3	0	0	1	0	-1	4	13	8036	26117	0	0	0	0	191	0	0	0	1.59	3.95	5.94	0.460581	0	0	1	0	0	0	0	0	0	0	0	0	0	0	0	0	0	0	0	0	0	0	0	0	0
1668	2009	0	3	0	0	1	0	0	2	38	4018	76342	0	0	0	0	1	0	0	0	1.21	6.56	14.59	0.757906	1	0	0	3	2	0	0	0	0	0	0	0	0	0	0	0	0	1	1	1	1	1	1	1	1
1669	2009	0	3	0	0	1	0	1	42	27	84378	54243	0	0	0	0	134	0	0	0	1.53	4.02	6.81	0.506752	1	0	0	3	1	0	0	0	0	1	1	1	1	1	1	1	1	1	1	1	1	1	1	1	1
1670	2009	0	2	0	1	0	0	0	12	42	24108	84378	0	0	0	0	52	0	1	0	2.07	3.19	3.96	0.230567	1	0	0	3	1	0	0	0	0	0	0	0	0	0	1	1	1	1	0	0	0	0	0	0	0
1671	2009	0	2	0	1	0	0	0	3	6	6027	12054	0	0	0	0	57	0	0	0	3.15	3.23	2.37	-0.104481	1	0	0	3	-1	-1	-1	-1	-1	-1	-1	-1	-1	-1	-1	-1	-1	-1	-1	-1	-1	-1	-1	-1	-1
1672	2009	0	2	0	1	0	0	0	9	2	18081	4018	0	0	0	0	119	0	0	0	3.01	3.38	2.34	-0.0951245	0	1	0	1	0	0	0	0	0	0	0	0	0	0	0	0	0	0	0	0	0	0	0	0	0
1673	2009	0	2	0	1	0	0	0	13	28	26117	56252	0	0	0	0	70	0	0	0	1.42	4.36	8.7	0.589283	1	0	0	3	0	0	0	0	0	0	0	0	0	0	0	0	0	0	0	0	0	0	0	0	0
1674	2009	0	3	0	0	1	0	-1	28	13	56252	26117	0	0	0	0	171	0	0	1	3.31	3.3	2.24	-0.144314	0	0	1	0	-1	0	0	0	0	0	-1	-1	-1	-1	-1	-1	-1	-1	-1	-1	-1	-1	-1	-1	-1
1675	2009	0	3	0	0	1	0	0	2	9	4018	18081	0	0	0	0	191	0	0	0	1.34	5.39	8.35	0.626508	1	0	0	3	2	0	0	0	0	0	0	0	0	0	0	0	0	0	0	0	0	0	-1	-1	-1
1676	2009	0	3	0	0	1	0	-2	42	12	84378	24108	0	0	0	0	3	0	1	0	2.1	3.41	3.63	0.200708	1	0	0	3	1	0	0	0	0	0	0	0	0	0	0	0	0	0	0	0	0	0	0	0	0
1677	2009	0	3	0	0	1	0	-1	6	3	12054	6027	0	0	0	0	130	0	0	0	1.74	3.92	4.62	0.358262	1	0	0	3	2	0	0	1	1	1	1	2	2	2	2	2	2	2	2	2	2	2	2	2	2
1678	2009	0	2	0	1	0	0	0	13	2	26117	4018	0	0	0	0	134	0	0	0	3.16	3.22	2.35	-0.109076	1	0	0	3	0	0	0	0	0	0	0	0	0	0	0	0	0	0	0	0	0	0	0	-1	-1
1679	2009	0	2	0	1	0	0	0	3	12	6027	24108	0	0	0	0	154	0	0	0	1.66	3.74	5.5	0.420591	1	0	0	3	0	0	0	0	0	0	0	0	0	0	0	0	0	0	0	0	0	0	0	0	0
1680	2009	0	3	0	0	1	0	-1	12	3	24108	6027	0	0	0	0	119	0	0	0	2.39	3.43	2.95	0.079427	0	0	1	0	-1	0	0	0	0	0	0	0	0	0	0	0	0	0	0	0	0	0	0	0	0
1681	2009	0	3	0	0	1	0	-2	2	13	4018	26117	0	0	0	0	57	0	0	0	1.42	5.13	6.75	0.556077	1	0	0	3	0	0	0	0	0	0	0	0	0	0	0	0	0	0	0	0	0	0	0	0	0
1682	2009	0	4	0	0	0	1	0	3	13	6027	26117	0	0	0	0	70	0	0	0	3.06	3.24	2.43	-0.0847252	0	0	1	0	-1	0	0	0	0	0	0	0	0	0	0	0	0	0	0	0	0	0	0	0	0
1683	2010	0	1	1	0	0	0	0	43	13	86430	26130	0	0	0	0	143	1	0	0	3.33	3.11	2.35	-0.125232	0	1	0	1	0	0	0	0	0	0	0	0	0	0	0	0	0	-1	-1	-1	-1	-1	-1	-1	0
1684	2010	0	1	1	0	0	0	0	57	19	114570	38190	0	0	0	0	119	1	0	0	1.93	3.56	3.96	0.265609	0	1	0	1	-1	0	0	0	0	0	0	0	0	0	0	0	-1	-1	-1	-1	-1	-1	-2	-2	-2
1685	2010	0	1	1	0	0	0	0	19	43	38190	86430	0	0	0	0	178	1	0	0	1.75	3.65	4.92	0.368177	1	0	0	3	0	0	0	0	0	0	0	0	0	0	0	0	0	0	0	0	0	0	0	0	0
1686	2010	0	1	1	0	0	0	0	13	57	26130	114570	0	0	0	0	3	1	0	0	1.54	4.04	6.45	0.494312	1	0	0	3	3	0	0	0	0	0	0	0	0	0	0	0	0	0	0	0	0	0	0	0	0
1687	2010	0	1	1	0	0	0	0	13	19	26130	38190	0	0	0	0	37	1	0	0	1.65	3.77	5.73	0.431541	1	0	0	3	4	0	1	1	1	1	1	1	1	1	1	2	2	2	3	3	3	3	3	3	3
1688	2010	0	1	1	0	0	0	0	43	57	86430	114570	0	0	0	0	30	1	0	0	2.41	3.55	2.86	0.0652874	0	1	0	1	0	0	0	0	0	0	0	0	0	0	0	0	0	0	0	0	0	0	0	0	0
1689	2010	0	1	1	0	0	0	0	19	13	38190	26130	0	0	0	0	186	1	0	0	2.56	3.29	2.83	0.0372681	1	0	0	3	1	0	0	0	0	0	0	0	0	0	0	0	0	0	0	0	0	0	1	1	1
1690	2010	0	1	1	0	0	0	0	57	43	114570	86430	0	0	0	0	1	1	0	0	1.78	3.75	4.55	0.342018	0	0	1	0	0	0	0	0	0	0	0	0	0	0	0	0	0	0	0	0	0	0	0	0	0
1691	2010	0	1	1	0	0	0	0	13	43	26130	86430	0	0	0	0	171	1	0	0	1.68	3.67	5.6	0.416667	1	0	0	3	0	0	0	0	0	0	0	0	0	0	0	0	0	0	0	0	0	0	0	0	0
1692	2010	0	1	1	0	0	0	0	19	57	38190	114570	0	0	0	0	134	1	0	0	1.4	4.99	7.34	0.578046	1	0	0	3	2	0	0	0	0	0	1	1	1	1	1	1	1	1	1	1	1	1	1	1	1
1693	2010	0	1	1	0	0	0	0	43	19	86430	38190	1	1	0	0	26	1	0	0	2.63	3.36	2.7	0.00985777	0	1	0	1	0	0	0	0	0	0	0	0	0	0	0	0	-1	-1	-1	-1	-1	-1	-1	-1	-1
1694	2010	0	1	1	0	0	0	0	57	13	114570	26130	1	1	0	0	35	1	0	0	2.12	3.66	3.25	0.164006	1	0	0	3	1	0	0	0	0	0	0	0	0	0	0	0	0	0	0	0	0	0	0	0	0
1695	2010	0	1	1	0	0	0	0	12	14	24120	28140	0	0	0	0	77	1	0	0	1.91	3.5	4.2	0.285465	1	0	0	3	1	0	0	0	0	0	0	0	0	0	0	0	0	0	0	0	0	0	0	0	0
1696	2010	0	1	1	0	0	0	0	5	73	10050	146730	0	0	0	0	6	1	0	0	1.42	4.56	8.02	0.579537	1	0	0	3	1	0	0	0	0	0	0	0	0	0	0	0	0	0	0	0	0	0	0	0	0
1697	2010	0	1	1	0	0	0	0	73	12	146730	24120	0	0	0	0	70	1	0	0	3.35	3.33	2.22	-0.151943	0	0	1	0	-2	0	0	0	0	0	0	-1	-1	-1	-1	-1	-1	-1	-1	-1	-1	-1	-1	-1	-1
1698	2010	0	1	1	0	0	0	0	14	5	28140	10050	0	0	0	0	64	1	0	0	2.52	3.28	2.88	0.0496032	1	0	0	3	0	0	0	0	0	0	0	0	0	0	0	0	0	0	0	0	0	0	0	0	0
1699	2010	0	1	1	0	0	0	0	14	73	28140	146730	0	0	0	0	190	1	0	0	1.37	4.83	8.89	0.617441	1	0	0	3	1	0	0	1	1	1	1	1	1	1	1	1	1	1	1	1	1	1	1	1	1
1700	2010	0	1	1	0	0	0	0	12	5	24120	10050	0	0	0	0	3	1	0	0	2.01	3.36	3.96	0.244987	1	0	0	3	1	0	0	0	0	0	0	0	0	0	0	0	0	0	0	0	0	0	0	0	0
1701	2010	0	1	1	0	0	0	0	73	14	146730	28140	0	0	0	0	57	1	0	0	3.6	3.35	2.12	-0.19392	0	1	0	1	0	0	0	0	0	0	0	0	0	0	0	0	0	0	0	0	0	0	0	0	0
1702	2010	0	1	1	0	0	0	0	5	12	10050	24120	0	0	0	0	33	1	0	0	1.88	3.61	4.21	0.294385	1	0	0	3	3	0	0	0	0	0	0	0	0	0	0	0	0	0	0	0	0	0	0	0	1
1703	2010	0	1	1	0	0	0	0	14	12	28140	24120	0	0	0	0	130	1	0	0	2.33	3.29	3.19	0.115705	1	0	0	3	2	0	0	0	0	0	0	0	0	0	0	0	0	1	1	1	1	1	1	1	2
1704	2010	0	1	1	0	0	0	0	73	5	146730	10050	0	0	0	0	1	1	0	0	4.58	3.64	1.81	-0.334146	1	0	0	3	1	0	0	0	0	0	0	0	0	0	0	0	0	0	0	0	0	0	0	0	0
1705	2010	0	1	1	0	0	0	0	12	73	24120	146730	1	0	0	0	175	1	0	0	1.2	6.92	13.94	0.761597	0	1	0	1	0	0	0	0	0	0	0	0	0	0	0	0	0	0	0	0	0	0	0	0	0
1706	2010	0	1	1	0	0	0	0	5	14	10050	28140	0	1	0	0	70	1	0	0	1.69	4.19	4.62	0.375266	0	0	1	0	-1	0	0	0	0	0	0	0	0	0	0	0	0	0	0	0	0	0	0	-1	-1
1707	2010	0	1	1	0	0	0	0	6	92	12060	184920	0	0	0	0	134	1	0	0	1.19	6.71	15.98	0.777758	0	1	0	1	0	0	0	0	0	0	0	0	0	0	0	0	0	0	0	0	0	0	0	0	0
1708	2010	0	1	1	0	0	0	0	122	8	245220	16080	0	0	0	0	175	1	0	0	2.64	3.24	2.75	0.0151515	0	0	1	0	-2	0	0	0	0	0	0	0	0	0	0	0	0	0	0	0	-1	-1	-1	-1	-1
1709	2010	0	1	1	0	0	0	0	8	6	16080	12060	0	0	0	0	186	1	0	0	2.63	3.05	2.95	0.0412451	0	0	1	0	0	0	0	0	0	0	0	0	0	0	0	0	0	0	0	0	0	0	0	0	0
1710	2010	0	1	1	0	0	0	0	92	122	184920	245220	0	0	0	0	161	1	0	0	2.08	3.26	3.82	0.218989	1	0	0	3	1	0	0	0	0	0	0	0	0	0	0	0	0	0	0	0	0	0	1	1	1
1711	2010	0	1	1	0	0	0	0	92	8	184920	16080	0	0	0	0	130	1	0	0	4.15	3.3	1.98	-0.264087	0	1	0	1	1	0	0	0	0	0	0	0	0	0	0	0	0	0	0	0	0	0	0	0	0
1712	2010	0	1	1	0	0	0	0	6	122	12060	245220	0	0	0	0	64	1	0	0	1.26	5.73	13.14	0.717547	1	0	0	3	1	0	0	0	0	0	0	1	1	1	1	1	1	1	1	1	1	1	1	1	1
1713	2010	0	1	1	0	0	0	0	8	92	16080	184920	0	0	0	0	52	1	0	0	1.39	4.61	9.28	0.611666	1	0	0	3	1	0	0	0	0	0	0	0	0	0	0	0	0	0	0	0	0	0	0	0	0
1714	2010	0	1	1	0	0	0	0	122	6	245220	12060	0	0	0	0	191	1	0	0	5.17	3.54	1.75	-0.378005	0	0	1	0	0	0	0	0	0	0	0	0	0	0	0	0	0	0	0	0	0	0	0	0	0
1715	2010	0	1	1	0	0	0	0	92	6	184920	12060	0	0	0	0	119	1	0	0	6.27	3.99	1.57	-0.477453	0	0	1	0	0	0	0	0	0	0	0	0	0	0	0	0	0	0	0	0	0	0	0	0	0
1716	2010	0	1	1	0	0	0	0	8	122	16080	245220	0	0	0	0	23	1	0	0	1.25	5.77	13.53	0.72609	1	0	0	3	4	0	0	0	0	0	0	0	0	0	0	0	0	0	0	0	0	1	1	1	1
1717	2010	0	1	1	0	0	0	0	6	8	12060	16080	1	1	0	0	143	1	0	0	1.5	4.1	7.35	0.530612	0	1	0	1	-1	0	0	0	0	0	0	0	0	0	0	0	0	0	0	0	0	0	0	0	0
1718	2010	0	1	1	0	0	0	0	122	92	245220	184920	1	1	0	0	185	1	0	0	1.95	3.56	3.92	0.257718	0	1	0	1	-1	0	0	0	0	0	0	0	0	0	0	0	0	0	0	0	0	0	0	-1	-1
1719	2010	0	1	1	0	0	0	0	2	76	4020	152760	0	0	0	0	130	1	0	0	1.12	8.46	22.06	0.847526	1	0	0	3	2	0	0	0	0	0	0	0	0	0	0	0	0	0	0	0	0	0	0	0	-1
1720	2010	0	1	1	0	0	0	0	50	26	100500	52260	0	0	0	0	179	1	0	0	2.56	3.26	2.85	0.0397478	1	0	0	3	0	0	0	0	0	0	0	0	0	0	0	0	0	0	0	0	0	0	0	0	0
1721	2010	0	1	1	0	0	0	0	26	2	52260	4020	0	0	0	0	35	1	0	1	5.86	3.6	1.66	-0.431761	0	1	0	1	1	0	0	0	0	0	0	0	0	0	0	0	0	0	0	0	0	0	0	0	0
1722	2010	0	1	1	0	0	0	0	76	50	152760	100500	0	0	0	0	190	1	0	0	2.02	3.27	4.02	0.246293	0	0	1	0	-2	0	0	0	0	0	0	0	0	0	0	0	0	0	0	0	0	0	0	0	0
1723	2010	0	1	1	0	0	0	0	76	26	152760	52260	0	0	0	0	107	1	0	0	2.58	3.19	2.86	0.0379465	0	1	0	1	0	0	0	0	0	0	0	0	0	0	0	0	0	0	0	0	0	0	0	0	0
1724	2010	0	1	1	0	0	0	0	2	50	4020	100500	0	0	0	0	171	1	0	0	1.13	8.81	18.61	0.831221	1	0	0	3	1	0	0	0	0	0	0	0	0	0	0	0	0	0	0	0	0	0	0	1	1
1725	2010	0	1	1	0	0	0	0	26	76	52260	152760	0	0	0	0	185	1	0	1	1.59	3.77	6.59	0.477186	0	1	0	1	0	0	0	0	0	0	0	0	0	0	0	0	0	0	0	0	0	0	0	0	0
1726	2010	0	1	1	0	0	0	0	50	2	100500	4020	0	0	0	0	34	1	0	0	9.71	4.88	1.35	-0.637754	0	1	0	1	0	0	0	0	0	0	0	0	0	0	0	0	0	0	0	0	0	0	0	0	0
1727	2010	0	1	1	0	0	0	0	26	50	52260	100500	0	0	0	0	115	1	0	1	1.82	3.62	4.53	0.3287	1	0	0	3	1	0	0	0	0	0	0	0	0	0	0	0	0	0	0	0	0	0	0	0	0
1728	2010	0	1	1	0	0	0	0	76	2	152760	4020	0	0	0	0	64	1	0	0	10.69	5.64	1.29	-0.681648	0	0	1	0	-1	0	0	0	0	0	0	0	0	0	0	0	0	0	0	0	0	0	0	0	0
1729	2010	0	1	1	0	0	0	0	2	26	4020	52260	1	0	0	0	85	1	0	0	1.42	4.69	7.62	0.572992	1	0	0	3	0	0	0	0	0	0	0	0	0	0	0	0	0	0	0	0	0	0	0	0	0
1730	2010	0	1	1	0	0	0	0	50	76	100500	152760	0	1	0	0	56	1	0	0	1.48	4.29	7.08	0.534433	1	0	0	3	1	0	0	0	0	0	0	0	0	0	0	0	0	0	0	0	0	0	0	0	0
1731	2010	0	1	1	0	0	0	0	3	55	6030	110550	0	0	0	0	171	1	0	0	1.62	3.99	5.69	0.441537	1	0	0	3	0	0	0	0	0	0	0	0	0	0	0	0	0	0	0	0	0	0	0	0	0
1732	2010	0	1	1	0	0	0	0	80	20	160800	40200	0	0	0	0	2	1	0	0	2.85	3.3	2.52	-0.0459482	1	0	0	3	1	0	0	0	0	0	0	0	0	1	1	1	2	2	2	2	2	2	2	2	2
1733	2010	0	1	1	0	0	0	0	20	3	40200	6030	0	0	0	0	33	1	0	0	3.9	3.37	1.99	-0.246102	0	0	1	0	1	0	0	0	0	0	0	0	0	0	0	0	0	0	0	0	0	0	1	1	1
1734	2010	0	1	1	0	0	0	0	55	80	110550	160800	0	0	0	0	85	1	0	1	1.36	4.84	9.17	0.626243	1	0	0	3	0	0	0	0	0	0	0	0	0	0	0	0	0	0	0	0	0	0	0	0	0
1735	2010	0	1	1	0	0	0	0	55	20	110550	40200	0	0	0	0	6	1	0	1	1.64	3.74	5.79	0.437045	0	0	1	0	-1	0	0	0	0	0	0	0	0	0	0	0	-1	-1	-1	-1	-1	-1	-1	-1	-1
1736	2010	0	1	1	0	0	0	0	3	80	6030	160800	0	0	0	0	115	1	0	0	1.24	5.92	13.46	0.732157	1	0	0	3	1	0	0	0	0	0	0	0	0	0	0	0	0	0	0	0	0	0	0	0	0
1737	2010	0	1	1	0	0	0	0	20	55	40200	110550	0	0	0	0	21	1	0	0	2.47	3.48	2.8	0.0477154	0	0	1	0	-2	0	0	0	0	0	0	0	0	0	0	0	0	0	0	0	-1	-1	-1	-1	-1
1738	2010	0	1	1	0	0	0	0	80	3	160800	6030	0	0	0	0	161	1	0	0	4.57	3.6	1.8	-0.336737	0	0	1	0	-2	0	0	0	0	0	0	0	0	0	0	0	-1	-1	-1	-1	-1	-1	-1	-1	-1
1739	2010	0	1	1	0	0	0	0	55	3	110550	6030	0	1	0	0	3	1	0	1	2.14	3.4	3.47	0.179105	1	0	0	3	-2	0	0	0	0	0	0	0	0	0	0	0	0	0	0	0	0	0	0	0	0
1740	2010	0	1	1	0	0	0	0	20	80	40200	160800	0	0	0	0	94	1	0	0	1.61	4.02	5.63	0.443498	1	0	0	3	1	0	0	0	0	0	0	0	0	0	0	0	0	0	0	1	1	1	1	1	1
1741	2010	0	1	1	0	0	0	0	3	20	6030	40200	1	0	0	0	116	1	0	0	1.5	4.42	6.42	0.510903	1	0	0	3	2	0	0	0	0	0	0	0	0	0	0	0	0	0	0	0	0	0	0	0	0
1742	2010	0	1	1	0	0	0	0	80	55	160800	110550	1	0	0	0	190	1	0	0	4.8	3.42	1.82	-0.341117	0	1	0	1	-1	0	0	0	0	0	0	0	0	0	0	0	0	0	0	0	0	0	0	0	0
1743	2010	0	1	1	0	0	0	0	25	63	50250	126630	0	0	0	0	56	1	0	0	1.6	3.96	5.82	0.453179	0	0	1	0	0	0	0	0	0	0	0	0	0	0	0	0	0	0	0	0	0	0	0	0	0
1744	2010	0	1	1	0	0	0	0	160	4	321600	8040	0	0	0	0	21	1	0	0	10.26	4.93	1.34	-0.648803	0	0	1	0	-3	0	0	0	0	0	0	0	0	0	0	0	0	-1	-1	-1	-1	-1	-1	-1	-1
1745	2010	0	1	1	0	0	0	0	63	160	126630	321600	0	0	0	0	116	1	0	1	1.44	4.43	7.96	0.568816	1	0	0	3	1	0	0	0	0	0	0	0	0	0	0	0	0	0	0	0	0	0	0	0	0
1746	2010	0	1	1	0	0	0	0	4	25	8040	50250	0	0	0	0	57	1	0	0	1.4	4.59	8.77	0.600261	1	0	0	3	2	0	0	0	0	0	0	1	1	1	1	1	1	1	1	1	1	1	1	1	1
1747	2010	0	1	1	0	0	0	0	63	4	126630	8040	0	0	0	0	26	1	0	1	4.09	3.27	1.99	-0.258014	0	0	1	0	-2	0	0	0	0	0	0	0	0	0	0	0	0	0	0	0	0	0	0	0	0
1748	2010	0	1	1	0	0	0	0	25	160	50250	321600	0	0	0	0	76	1	0	0	1.25	5.77	13.2	0.724242	1	0	0	3	0	0	0	0	0	0	0	0	0	0	0	0	0	0	0	0	0	0	0	0	0
1749	2010	0	1	1	0	0	0	0	4	63	8040	126630	0	0	0	0	35	1	0	0	1.21	6.34	15.7	0.762752	1	0	0	3	0	0	0	0	0	0	0	0	0	0	0	0	0	0	0	0	0	0	0	0	0
1750	2010	0	1	1	0	0	0	0	160	25	321600	50250	0	0	0	0	166	1	0	0	5.21	3.75	1.7	-0.396297	0	0	1	0	-4	0	0	0	0	0	0	0	0	0	0	0	-1	-1	-1	-1	-1	-1	-1	-1	-1
1751	2010	0	1	1	0	0	0	0	63	25	126630	50250	0	0	0	0	191	1	0	1	2.72	3.3	2.65	-0.00971143	0	0	1	0	-1	0	0	0	0	0	0	0	0	0	0	0	0	0	0	0	0	0	-1	-1	-1
1752	2010	0	1	1	0	0	0	0	4	160	8040	321600	1	0	0	0	153	1	0	0	1.15	7.46	20.9	0.821718	1	0	0	3	-1	0	0	0	0	0	0	0	0	0	0	0	0	0	0	0	0	0	0	-1	-1
1753	2010	0	1	1	0	0	0	0	25	4	50250	8040	1	1	0	0	189	1	0	0	2.8	3.24	2.62	-0.0245365	1	0	0	3	0	0	0	0	0	0	0	0	0	0	0	0	0	0	0	0	0	0	0	0	0
1754	2010	0	1	1	0	0	0	0	160	63	321600	126630	1	1	0	0	88	1	0	0	3.05	3.44	2.32	-0.103166	0	0	1	0	0	0	0	0	0	0	0	0	0	0	0	0	0	0	0	0	0	0	0	0	0
1755	2010	0	1	1	0	0	0	0	1	30	2010	60300	0	0	0	0	37	1	0	0	1.28	5.53	11.33	0.692989	1	0	0	3	1	0	0	0	0	0	0	0	0	0	0	0	0	0	0	0	0	0	0	0	0
1756	2010	0	1	1	0	0	0	0	11	110	22110	221100	0	0	0	0	34	1	0	0	1.44	4.36	8.01	0.5696	1	0	0	3	0	0	0	0	0	0	0	0	0	0	0	0	0	0	0	0	0	0	0	0	0
1757	2010	0	1	1	0	0	0	0	110	1	221100	2010	0	0	0	0	30	1	0	0	7.53	3.9	1.52	-0.525093	0	0	1	0	0	0	0	0	0	0	0	0	0	0	0	0	0	0	0	0	0	0	0	0	0
1758	2010	0	1	1	0	0	0	0	30	11	60300	22110	0	0	0	0	52	1	0	0	2.41	3.28	2.99	0.0804896	0	1	0	1	0	0	0	0	0	0	0	0	0	0	0	0	0	0	0	0	0	0	0	0	0
1759	2010	0	1	1	0	0	0	0	30	110	60300	221100	0	0	0	0	134	1	0	0	1.57	3.96	6.31	0.478464	1	0	0	3	2	0	0	0	0	0	0	1	1	1	1	1	1	1	1	1	1	1	1	1	1
1760	2010	0	1	1	0	0	0	0	1	11	2010	22110	0	0	0	0	143	1	0	0	1.53	4.11	6.65	0.503219	1	0	0	3	2	0	0	0	0	0	0	0	0	0	0	0	0	1	2	2	2	2	2	2	2
1761	2010	0	1	1	0	0	0	0	110	30	221100	60300	0	0	0	0	111	1	0	0	2.63	3.31	2.74	0.0152646	1	0	0	3	1	0	0	0	0	0	0	0	0	1	1	1	1	1	1	1	1	1	1	1	1
1762	2010	0	1	1	0	0	0	0	11	1	22110	2010	0	0	0	0	70	1	0	0	3.34	3.36	2.21	-0.153087	0	1	0	1	-1	0	0	0	0	0	0	0	0	0	0	0	0	0	0	0	0	0	0	0	0
1763	2010	0	1	1	0	0	0	0	30	1	60300	2010	0	1	0	0	33	1	0	0	3.87	3.46	1.97	-0.249216	0	0	1	0	-2	0	0	0	0	0	0	0	0	0	0	0	0	0	0	0	0	0	0	0	0
1764	2010	0	1	1	0	0	0	0	110	11	221100	22110	0	0	0	0	37	1	0	0	3.32	3.23	2.29	-0.135476	0	0	1	0	0	0	0	0	0	0	0	0	0	0	0	0	0	0	0	0	0	0	0	0	0
1765	2010	0	1	1	0	0	0	0	1	110	2010	221100	1	0	0	0	161	1	0	0	1.36	4.83	9.03	0.624552	1	0	0	3	1	0	0	0	0	0	0	0	0	0	0	0	1	1	1	1	1	1	1	1	1
1766	2010	0	1	1	0	0	0	0	11	30	22110	60300	1	0	0	0	30	1	0	0	1.92	3.53	4.06	0.274528	0	0	1	0	0	0	0	0	0	0	0	0	0	0	0	0	0	0	0	0	0	0	0	0	0
1767	2010	0	1	1	0	0	0	0	9	40	18090	80400	0	0	0	0	1	1	0	0	1.33	5	10.21	0.653937	1	0	0	3	3	0	0	0	0	0	0	0	0	1	1	1	1	1	1	1	1	1	1	1	1
1768	2010	0	1	1	0	0	0	0	18	126	36180	253260	0	0	0	0	26	1	0	0	1.45	4.42	7.45	0.555427	1	0	0	3	0	0	0	0	0	0	0	0	0	0	0	0	0	0	0	0	0	0	0	0	0
1769	2010	0	1	1	0	0	0	0	126	9	253260	18090	0	0	0	0	191	1	0	1	4.44	3.34	1.91	-0.298335	0	0	1	0	0	0	0	0	0	0	0	0	0	0	0	0	0	0	0	-1	-1	-1	-1	-1	-1
1770	2010	0	1	1	0	0	0	0	40	18	80400	36180	0	0	0	0	88	1	0	0	2.62	3.16	2.84	0.0295667	0	0	1	0	0	0	0	0	0	0	0	0	0	0	0	0	0	0	0	0	0	0	0	0	0
1771	2010	0	1	1	0	0	0	0	40	126	80400	253260	0	0	0	0	94	1	0	0	1.78	3.63	4.81	0.353898	1	0	0	3	1	0	0	0	0	0	0	0	0	0	0	0	0	0	0	0	0	0	0	0	0
1772	2010	0	1	1	0	0	0	0	9	18	18090	36180	0	0	0	0	175	1	0	0	1.61	3.88	5.93	0.452484	1	0	0	3	2	0	0	0	0	0	0	0	0	0	0	0	0	0	0	0	0	0	0	1	1
1773	2010	0	1	1	0	0	0	0	126	40	253260	80400	0	0	0	0	116	1	0	1	2.45	3.22	3.02	0.0770374	0	0	1	0	-1	0	0	0	0	0	0	0	0	0	0	0	0	0	0	0	0	0	0	0	0
1774	2010	0	1	1	0	0	0	0	18	9	36180	18090	0	0	0	0	119	1	0	0	2.51	3.27	2.89	0.0523856	1	0	0	3	1	0	0	0	0	0	0	0	0	0	-1	-1	-1	-1	-1	-1	-1	-1	-1	-1	-1
1775	2010	0	1	1	0	0	0	0	40	9	80400	18090	0	0	0	0	186	1	0	0	4.37	3.52	1.85	-0.311708	1	0	0	3	0	0	0	0	0	0	0	0	0	0	0	0	0	0	0	0	0	0	0	0	0
1776	2010	0	1	1	0	0	0	0	126	18	253260	36180	1	0	0	0	57	1	0	1	5.33	3.68	1.7	-0.400618	1	0	0	3	0	0	0	0	0	0	0	0	0	0	0	0	0	0	0	0	0	0	0	0	0
1777	2010	0	1	1	0	0	0	0	9	126	18090	253260	0	1	0	0	138	1	0	0	1.08	12.17	30.84	0.893501	1	0	0	3	1	0	0	0	0	0	0	0	0	0	0	0	0	0	0	0	0	0	0	0	0
1778	2010	0	1	1	0	0	0	0	18	40	36180	80400	0	0	0	0	52	1	0	0	1.39	4.68	8.55	0.602465	1	0	0	3	0	0	0	0	0	0	0	0	0	0	0	0	0	0	0	0	0	0	0	0	0
1779	2010	0	2	0	1	0	0	0	11	19	22110	38190	0	0	0	0	171	1	0	0	1.71	3.71	5.19	0.392117	0	0	1	0	0	0	0	0	0	0	0	0	0	0	0	0	0	0	0	0	0	0	0	0	0
1780	2010	0	2	0	1	0	0	0	8	14	16080	28140	0	0	0	0	6	1	0	0	1.67	3.72	5.53	0.417971	0	1	0	1	1	0	0	0	0	0	0	0	0	0	0	0	0	0	0	0	0	1	1	1	1
1781	2010	0	2	0	1	0	0	0	55	18	110550	36180	0	0	0	0	134	1	0	1	2.26	3.23	3.41	0.149223	0	0	1	0	-2	0	0	0	0	0	0	0	0	0	0	0	0	0	0	0	0	0	0	0	0
1782	2010	0	2	0	1	0	0	0	9	2	18090	4020	0	0	0	0	130	1	0	0	4.05	3.87	1.84	-0.296565	1	0	0	3	-1	0	0	0	0	0	0	0	0	0	0	0	0	0	0	0	0	0	0	0	0
1783	2010	0	2	0	1	0	0	0	50	4	100500	8040	0	0	0	0	21	1	0	0	4.4	3.24	1.95	-0.285548	0	0	1	0	-1	0	0	0	0	0	0	0	0	0	0	0	0	0	0	0	0	-1	-1	-1	-1
1784	2010	0	2	0	1	0	0	0	12	1	24120	2010	0	0	0	0	191	1	0	0	4.31	3.44	1.91	-0.291542	0	1	0	1	0	0	0	0	0	0	0	0	0	0	0	0	0	0	0	0	0	0	0	0	0
1785	2010	0	2	0	1	0	0	0	25	6	50250	12060	0	0	0	0	52	1	0	0	3.03	3.12	2.52	-0.0667924	0	1	0	1	0	0	0	0	0	0	0	0	0	0	0	0	0	0	0	0	0	0	0	0	0
1786	2010	0	2	0	1	0	0	0	13	3	26130	6030	0	0	0	0	186	1	0	0	2.66	3.2	2.77	0.014929	0	0	1	0	0	0	0	0	0	0	0	0	0	0	0	0	0	0	0	0	0	0	0	0	0
1787	2010	0	3	0	0	1	0	1	18	55	36180	110550	0	0	0	0	70	1	0	0	1.76	3.88	4.53	0.347431	1	0	0	3	1	0	0	0	0	0	0	0	0	0	0	0	0	0	0	0	0	0	1	1	1
1788	2010	0	3	0	0	1	0	-1	2	9	4020	18090	0	0	0	0	119	1	0	0	1.31	6.06	8.5	0.645712	1	0	0	3	1	0	0	0	0	0	0	0	0	0	0	0	0	0	0	0	0	0	0	0	0
1789	2010	0	3	0	0	1	0	1	19	11	38190	22110	0	0	0	0	57	1	0	0	2.35	3.41	3.06	0.0987345	0	1	0	1	0	0	0	0	0	0	0	0	0	0	0	0	0	0	0	0	0	0	0	0	0
1790	2010	0	3	0	0	1	0	0	14	8	28140	16080	0	0	0	0	85	1	0	0	2.61	3.2	2.83	0.0297849	1	0	0	3	0	0	0	0	0	0	0	0	0	0	0	0	0	0	0	0	0	-1	-1	-1	-1
1791	2010	0	3	0	0	1	0	0	6	25	12060	50250	0	0	0	0	26	1	0	0	1.55	3.91	6.78	0.497669	1	0	0	3	1	0	0	0	0	1	1	1	1	1	1	1	1	1	1	1	1	1	1	1	1
1792	2010	0	3	0	0	1	0	1	3	13	6030	26130	0	0	0	0	143	1	0	0	1.75	4.04	4.32	0.339947	0	0	1	0	1	0	0	0	-1	-1	-1	-1	-1	-1	-1	-1	-1	-1	-1	-1	-1	-1	-1	-1	-1
1793	2010	0	3	0	0	1	0	2	4	50	8040	100500	0	0	0	0	175	1	0	0	1.28	5.63	11.2	0.691964	0	1	0	1	0	0	0	0	0	0	0	0	0	0	0	0	0	0	0	0	0	0	0	0	0
1794	2010	0	3	0	0	1	0	0	1	12	2010	24120	0	0	0	0	37	1	0	0	1.33	5.17	9.55	0.647168	1	0	0	3	1	0	0	0	0	0	0	0	0	0	0	0	0	0	0	0	0	0	0	0	0
1795	2010	0	2	0	1	0	0	0	1	19	2010	38190	0	0	0	0	52	1	0	0	1.38	4.89	8.47	0.606574	1	0	0	3	1	0	0	0	1	1	1	1	1	1	1	1	1	1	1	1	1	1	1	1	1
1796	2010	0	2	0	1	0	0	0	13	14	26130	28140	0	0	0	0	115	1	0	0	1.69	3.53	5.75	0.417803	0	0	1	0	0	1	1	1	1	1	1	1	1	1	1	1	1	1	1	1	1	0	0	0	0
1797	2010	0	2	0	1	0	0	0	4	6	8040	12060	0	0	0	0	3	1	1	0	2.12	3.22	3.75	0.205031	0	0	1	0	-1	0	0	0	0	0	0	0	0	0	0	0	0	0	0	0	0	0	0	0	0
1798	2010	0	2	0	1	0	0	0	2	18	4020	36180	0	0	0	0	33	1	0	0	1.2	7.03	14.49	0.76432	1	0	0	3	2	0	1	1	1	1	1	1	1	1	1	1	1	1	1	1	1	1	1	1	1
1799	2010	0	3	0	0	1	0	-4	18	2	36180	4020	0	0	0	0	56	1	0	0	3.97	3.77	1.88	-0.280026	0	0	1	0	-1	0	0	0	0	0	0	0	0	0	0	0	0	0	0	0	0	0	0	0	0
1800	2010	0	3	0	0	1	0	1	6	4	12060	8040	0	0	0	0	134	1	1	0	2.26	3.36	3.26	0.135729	1	0	0	3	1	0	0	0	0	0	0	0	0	0	0	0	0	0	0	0	0	0	0	0	0
1801	2010	0	3	0	0	1	0	3	14	13	28140	26130	0	0	0	0	37	1	0	0	2.55	3.7	2.59	0.00605648	1	0	0	3	1	0	0	0	0	0	0	0	0	0	0	0	0	0	0	0	0	0	0	0	0
1802	2010	0	3	0	0	1	0	-4	19	1	38190	2010	0	0	0	0	130	1	0	0	3.23	3.77	2.1	-0.166593	0	0	1	0	0	0	0	0	0	0	0	0	0	0	0	0	0	0	0	0	0	0	0	0	0
1803	2010	0	2	0	1	0	0	0	14	6	28140	12060	0	0	0	0	26	1	0	0	3.57	3.26	2.15	-0.185004	0	0	1	0	0	0	0	0	0	0	0	0	0	0	0	0	0	0	0	0	0	0	0	0	0
1804	2010	0	2	0	1	0	0	0	1	2	2010	4020	0	0	0	0	191	1	1	0	2.71	3.13	2.78	0.00929146	0	0	1	0	0	0	0	0	0	0	0	0	0	0	0	0	0	0	0	0	0	0	0	0	0
1805	2010	0	3	0	0	1	0	2	2	1	4020	2010	0	0	0	0	57	1	1	0	1.63	4.2	5.2	0.421189	0	1	0	1	0	0	0	0	0	0	0	0	0	0	0	0	0	0	0	0	0	0	0	0	0
1806	2010	0	3	0	0	1	0	2	6	14	12060	28140	0	0	0	0	143	1	0	0	1.57	3.95	6.42	0.481179	1	0	0	3	1	0	0	0	0	0	0	0	0	0	0	0	0	0	0	0	0	0	0	0	0
1807	2010	0	4	0	0	0	1	0	2	6	4020	12060	0	0	0	0	186	1	0	0	1.96	3.5	3.96	0.257679	1	0	0	3	0	0	0	0	0	0	0	0	0	0	0	0	0	0	0	0	0	0	0	0	0
1808	2011	0	1	1	0	0	0	0	22	31	44242	62341	0	0	0	0	85	1	0	0	1.34	5.07	9.9	0.645259	0	1	0	1	0	0	0	0	0	0	0	0	0	0	0	0	0	0	0	0	0	0	0	0	0
1809	2011	0	1	1	0	0	0	0	39	3	78429	6033	0	0	0	0	35	1	0	0	4.05	3.65	1.91	-0.276647	0	0	1	0	-1	0	0	0	0	0	0	-1	-1	-1	-1	-1	-1	-1	-1	-1	-1	-1	-1	-1	-1
1810	2011	0	1	1	0	0	0	0	3	22	6033	44242	0	0	0	0	186	1	0	0	1.72	4	4.62	0.364945	1	0	0	3	2	0	0	0	0	0	0	0	0	0	0	0	0	0	0	0	0	0	0	0	0
1811	2011	0	1	1	0	0	0	0	31	39	62341	78429	0	0	0	0	57	1	0	1	1.94	3.35	4.24	0.279615	1	0	0	3	2	0	0	0	0	0	0	0	0	0	0	0	0	0	0	1	1	2	2	2	2
1812	2011	0	1	1	0	0	0	0	31	3	62341	6033	0	0	0	0	134	1	0	1	4.61	3.63	1.79	-0.341739	0	1	0	1	0	0	-1	-1	-1	-1	-1	-1	-1	-1	-1	-1	-1	-1	-1	-1	-1	-1	-1	-1	-1
1813	2011	0	1	1	0	0	0	0	22	39	44242	78429	0	0	0	0	141	1	0	0	1.34	5.01	10.06	0.646865	1	0	0	3	0	0	0	0	-1	-1	-1	-1	-1	-1	-1	-1	-1	-1	-1	-1	-1	-1	-1	-1	-1
1814	2011	0	1	1	0	0	0	0	3	31	6033	62341	0	0	0	0	21	1	0	0	1.29	5.49	11.41	0.687551	1	0	0	3	2	0	0	0	0	0	0	0	0	0	0	0	0	0	0	0	0	1	1	1	1
1815	2011	0	1	1	0	0	0	0	39	22	78429	44242	0	0	0	0	143	1	0	0	5.28	3.69	1.7	-0.398841	0	0	1	0	-2	0	0	0	0	0	0	0	0	0	0	0	0	0	0	0	0	0	0	0	0
1816	2011	0	1	1	0	0	0	0	31	22	62341	44242	0	0	0	0	37	1	0	1	3.47	3.29	2.2	-0.166361	1	0	0	3	0	0	0	0	0	0	0	0	0	0	0	0	0	0	0	0	0	1	1	1	1
1817	2011	0	1	1	0	0	0	0	3	39	6033	78429	0	0	0	0	114	1	0	0	1.19	6.97	16.07	0.778108	1	0	0	3	2	0	0	1	1	1	1	1	1	1	1	1	1	1	1	1	1	1	1	1	1
1818	2011	0	1	1	0	0	0	0	22	3	44242	6033	0	1	0	0	171	1	0	0	1.54	4.21	6.13	0.486219	1	0	0	3	1	0	0	0	0	0	0	0	0	0	0	0	0	0	0	0	0	0	0	0	0
1819	2011	0	1	1	0	0	0	0	39	31	78429	62341	1	0	0	0	175	1	0	0	4.22	3.47	1.89	-0.292134	0	0	1	0	0	0	0	0	0	0	0	0	0	0	0	0	0	0	0	0	0	0	0	0	0
1820	2011	0	1	1	0	0	0	0	49	28	98539	56308	0	0	0	0	134	1	0	0	1.59	3.99	6.08	0.464457	0	1	0	1	1	0	0	0	0	0	0	0	0	0	0	0	0	0	0	0	0	0	0	0	0
1821	2011	0	1	1	0	0	0	0	13	74	26143	148814	0	0	0	0	166	1	0	0	1.42	4.42	8.36	0.584608	0	0	1	0	0	0	0	0	0	0	0	0	0	0	0	0	0	0	0	0	0	0	0	0	0
1822	2011	0	1	1	0	0	0	0	28	13	56308	26143	0	0	0	0	33	1	0	1	2.36	3.35	3.09	0.100104	0	0	1	0	-1	0	0	0	0	0	-1	-1	-1	-1	-1	-1	-1	-1	-1	-1	-1	-1	-1	-1	-1
1823	2011	0	1	1	0	0	0	0	74	49	148814	98539	0	0	0	0	21	1	0	0	2.93	3.25	2.5	-0.0587031	0	1	0	1	-1	0	0	0	0	0	0	0	0	0	0	0	0	0	0	0	0	0	0	0	0
1824	2011	0	1	1	0	0	0	0	28	74	56308	148814	0	0	0	0	111	1	0	1	1.73	3.5	5.5	0.396217	1	0	0	3	1	0	0	0	0	0	0	0	0	0	0	0	0	0	0	0	0	0	0	0	0
1825	2011	0	1	1	0	0	0	0	49	13	98539	26143	0	0	0	0	70	1	0	0	1.92	3.63	3.99	0.270207	0	0	1	0	-1	0	0	0	0	0	0	0	0	0	0	0	0	0	0	0	0	0	0	0	0
1826	2011	0	1	1	0	0	0	0	74	28	148814	56308	0	0	0	0	3	1	0	0	2.46	3.33	2.93	0.0652071	0	1	0	1	0	0	0	0	0	0	0	0	0	0	0	0	0	0	0	0	0	0	0	0	0
1827	2011	0	1	1	0	0	0	0	13	49	26143	98539	0	0	0	0	191	1	0	0	2.36	3.24	3.16	0.107273	1	0	0	3	1	0	0	0	0	0	0	0	0	0	0	0	0	0	0	0	0	0	1	1	1
1828	2011	0	1	1	0	0	0	0	28	49	56308	98539	0	0	0	0	141	1	0	1	2.43	3.31	3	0.0781893	0	0	1	0	0	0	0	0	0	0	0	0	0	0	0	0	0	0	0	0	0	0	0	0	0
1829	2011	0	1	1	0	0	0	0	74	13	148814	26143	0	0	0	0	115	1	0	0	2.54	3.16	2.99	0.0592526	0	1	0	1	0	0	0	0	0	0	0	0	0	0	0	0	0	0	0	0	0	0	-1	-1	-1
1830	2011	0	1	1	0	0	0	0	49	74	98539	148814	0	0	0	0	143	1	0	0	1.4	4.6	8.4	0.595238	0	1	0	1	0	0	0	0	0	0	0	0	0	0	0	0	0	0	0	0	0	0	0	0	0
1831	2011	0	1	1	0	0	0	0	13	28	26143	56308	1	0	0	0	42	1	0	0	2.52	3.31	2.81	0.0409535	0	0	1	0	0	0	0	0	0	0	0	0	0	0	0	0	0	0	0	0	0	0	0	0	0
1832	2011	0	1	1	0	0	0	0	20	169	40220	339859	0	0	0	0	190	1	0	0	1.52	4.07	6.84	0.511696	1	0	0	3	1	0	0	0	0	0	0	0	0	0	0	0	0	0	0	0	0	0	0	0	0
1833	2011	0	1	1	0	0	0	0	5	6	10055	12066	0	0	0	0	37	1	0	0	3.57	3.26	2.14	-0.187178	0	1	0	1	0	0	0	0	0	0	0	0	0	0	0	0	0	0	0	0	0	0	0	0	0
1834	2011	0	1	1	0	0	0	0	6	20	12066	40220	0	0	0	0	138	1	0	0	1.19	6.71	16.76	0.78067	0	1	0	1	2	0	0	0	0	0	0	0	0	0	0	0	0	0	0	0	1	2	2	2	2
1835	2011	0	1	1	0	0	0	0	169	5	339859	10055	0	0	0	0	42	1	0	0	7.75	4.11	1.47	-0.55124	0	0	1	0	-1	0	0	0	0	0	0	0	0	0	0	0	0	0	0	0	0	0	0	0	0
1836	2011	0	1	1	0	0	0	0	169	6	339859	12066	0	0	0	0	52	1	0	0	16.55	6.16	1.22	-0.759249	0	0	1	0	0	0	0	0	0	0	0	0	0	0	0	0	0	0	0	0	0	0	0	0	0
1837	2011	0	1	1	0	0	0	0	20	5	40220	10055	0	0	0	0	186	1	0	0	3.58	3.46	2.09	-0.199139	0	0	1	0	-1	0	0	0	0	0	0	0	0	0	0	0	0	0	0	0	0	0	0	0	-1
1838	2011	0	1	1	0	0	0	0	6	169	12066	339859	0	0	0	0	110	1	0	0	1.09	10.44	37.83	0.890997	1	0	0	3	1	0	0	0	0	0	0	0	1	1	1	1	1	1	1	1	1	1	1	1	1
1839	2011	0	1	1	0	0	0	0	5	20	10055	40220	0	0	0	0	26	1	0	0	1.36	4.99	8.99	0.624059	0	1	0	1	1	0	0	0	1	1	1	1	1	1	1	1	1	1	1	1	1	1	1	1	1
1840	2011	0	1	1	0	0	0	0	169	20	339859	40220	0	0	0	0	181	1	0	0	4.87	3.59	2.2	-0.249207	0	0	1	0	-3	0	0	0	0	0	0	0	0	0	-1	-1	-1	-1	-2	-2	-2	-2	-2	-2	-2
1841	2011	0	1	1	0	0	0	0	6	5	12066	10055	0	0	0	0	35	1	0	0	1.67	3.63	5.81	0.426685	0	1	0	1	0	0	0	-1	-1	-1	-1	-1	-1	-1	-1	-1	-1	-1	-1	-1	-1	-1	-1	-1	-1
1842	2011	0	1	1	0	0	0	0	20	6	40220	12066	0	0	0	0	21	1	0	0	5.44	3.68	1.68	-0.411415	1	0	0	3	1	0	0	0	0	0	0	0	0	1	1	1	1	1	1	1	1	1	1	1	1
1843	2011	0	1	1	0	0	0	0	5	169	10055	339859	0	1	0	0	107	1	0	0	1.12	8.5	24.13	0.851415	1	0	0	3	1	0	0	0	0	0	0	1	1	1	1	1	1	1	1	1	1	1	1	1	1
1844	2011	0	1	1	0	0	0	0	90	1	180990	2011	0	0	0	0	175	1	0	1	12.3	5.62	1.27	-0.706101	0	0	1	0	0	0	0	0	0	0	0	0	0	0	0	0	0	0	0	0	0	0	0	0	0
1845	2011	0	1	1	0	0	0	0	30	12	60330	24132	0	0	0	0	191	1	0	0	2.2	3.51	3.25	0.146853	0	1	0	1	0	0	0	0	0	0	0	0	0	0	0	0	0	0	0	0	0	0	0	0	0
1846	2011	0	1	1	0	0	0	0	12	90	24132	180990	0	0	0	0	141	1	0	0	1.57	3.81	6.52	0.483568	1	0	0	3	2	0	0	0	0	0	0	0	0	0	0	0	0	0	0	0	0	0	0	0	0
1847	2011	0	1	1	0	0	0	0	1	30	2011	60330	0	0	0	0	111	1	0	0	1.18	7.3	16.58	0.787144	1	0	0	3	2	0	0	0	0	0	0	0	0	0	0	0	0	0	0	0	0	0	0	0	0
1848	2011	0	1	1	0	0	0	0	1	12	2011	24132	0	0	0	0	35	1	0	0	1.21	6.4	14.94	0.759512	1	0	0	3	1	0	0	0	0	0	0	0	0	0	0	0	0	0	0	0	0	0	0	1	1
1849	2011	0	1	1	0	0	0	0	90	30	180990	60330	0	0	0	0	107	1	0	1	2.48	3.33	2.88	0.0560036	0	0	1	0	0	0	0	0	0	0	0	0	0	0	0	0	0	0	0	0	0	0	0	0	0
1850	2011	0	1	1	0	0	0	0	12	1	24132	2011	0	0	0	0	130	1	0	0	5.94	3.95	1.6	-0.45665	0	0	1	0	-1	0	0	0	0	0	0	0	0	0	0	0	0	0	0	0	0	0	0	0	0
1851	2011	0	1	1	0	0	0	0	30	90	60330	180990	0	0	0	0	115	1	0	0	1.44	4.4	7.7	0.564574	1	0	0	3	2	0	0	0	0	0	0	0	0	0	0	0	0	0	0	0	0	0	0	0	1
1852	2011	0	1	1	0	0	0	0	1	90	2011	180990	1	0	0	0	2	1	0	0	1.11	9.44	24.94	0.860805	1	0	0	3	4	0	1	1	1	1	1	2	2	3	3	3	3	3	3	3	3	3	3	3	4
1853	2011	0	1	1	0	0	0	0	12	30	24132	60330	0	0	0	0	85	1	0	0	1.74	3.85	4.76	0.364629	0	1	0	1	0	0	0	0	0	0	0	0	0	0	0	0	0	0	0	0	0	0	0	0	0
1854	2011	0	1	1	0	0	0	0	90	12	180990	24132	1	0	0	0	111	1	0	1	3.59	3.35	2.1	-0.197639	0	0	1	0	0	0	0	0	0	0	0	0	0	0	0	0	0	0	0	0	0	0	0	0	0
1855	2011	0	1	1	0	0	0	0	30	1	60330	2011	0	1	0	0	106	1	0	0	3.33	3.5	2.16	-0.162663	0	0	1	0	-2	0	0	0	0	0	0	0	0	0	0	0	0	0	-1	-1	-1	-1	-1	-1	-1
1856	2011	0	1	1	0	0	0	0	4	24	8044	48264	0	0	0	0	171	1	0	0	1.51	4.06	7.28	0.524889	1	0	0	3	0	0	0	0	0	0	0	0	0	0	0	0	0	0	0	0	0	0	0	0	0
1857	2011	0	1	1	0	0	0	0	58	8	116638	16088	0	0	0	0	179	1	0	0	6.37	4.05	1.56	-0.48404	0	1	0	1	0	0	0	0	0	0	0	0	0	0	0	0	0	0	0	0	0	0	0	0	0
1858	2011	0	1	1	0	0	0	0	8	4	16088	8044	0	0	0	0	130	1	0	0	2.71	3.33	2.64	-0.00978419	0	1	0	1	0	0	0	0	0	0	0	0	0	0	0	0	0	0	0	0	0	0	0	0	0
1859	2011	0	1	1	0	0	0	0	24	58	48264	116638	0	0	0	0	2	1	0	0	1.29	5.57	10.85	0.683028	1	0	0	3	1	0	0	0	0	0	0	0	0	0	0	0	0	0	0	0	0	0	0	0	0
1860	2011	0	1	1	0	0	0	0	24	8	48264	16088	0	0	0	0	33	1	0	0	2.43	3.32	2.98	0.0759522	1	0	0	3	-1	0	0	0	0	0	0	0	0	0	0	0	0	0	0	0	0	0	0	0	0
1861	2011	0	1	1	0	0	0	0	4	58	8044	116638	0	0	0	0	6	1	0	0	1.1	9.83	29.69	0.87541	1	0	0	3	4	0	0	0	0	0	0	0	1	1	1	2	2	2	2	2	2	2	2	2	2
1862	2011	0	1	1	0	0	0	0	8	24	16088	48264	0	0	0	0	85	1	0	0	1.6	4.02	5.76	0.451389	1	0	0	3	0	1	1	1	1	1	1	1	1	1	1	1	1	1	1	1	1	1	1	1	1
1863	2011	0	1	1	0	0	0	0	58	4	116638	8044	0	0	0	0	175	1	0	0	11.57	5.58	1.28	-0.69482	0	1	0	1	-1	0	0	0	0	0	0	0	0	0	0	0	0	0	0	0	0	0	0	0	0
1864	2011	0	1	1	0	0	0	0	24	4	48264	8044	0	0	0	0	186	1	0	0	3.32	3.27	2.26	-0.141273	1	0	0	3	0	0	0	0	0	0	0	0	0	0	0	0	0	0	0	0	0	0	0	0	0
1865	2011	0	1	1	0	0	0	0	8	58	16088	116638	0	0	0	0	185	1	0	0	1.16	7.41	19.32	0.810309	1	0	0	3	4	0	0	0	0	0	0	0	0	0	1	1	1	2	2	2	2	2	2	2	2
1866	2011	0	1	1	0	0	0	0	4	8	8044	16088	0	0	0	0	64	1	0	0	1.69	3.78	5.13	0.396784	1	0	0	3	2	0	0	1	1	1	1	1	1	1	1	1	1	1	1	1	1	1	1	1	1
1867	2011	0	1	1	0	0	0	0	58	24	116638	48264	1	0	0	0	138	1	0	0	6.7	4.39	1.5	-0.517413	0	1	0	1	1	0	0	0	0	0	0	0	0	0	0	0	0	0	0	0	0	0	0	0	0
1868	2011	0	1	1	0	0	0	0	27	25	54297	50275	0	0	0	0	143	1	0	0	2.48	3.22	3	0.0698925	0	0	1	0	0	0	0	0	0	0	0	0	0	0	0	0	0	0	0	0	0	0	0	0	0
1869	2011	0	1	1	0	0	0	0	15	9	30165	18099	0	0	0	0	64	1	0	0	1.84	3.74	4.23	0.307072	0	1	0	1	-1	0	0	0	0	0	0	0	0	0	0	0	0	0	0	0	0	0	0	0	0
1870	2011	0	1	1	0	0	0	0	9	27	18099	54297	0	0	0	0	26	1	0	0	1.6	3.79	6.25	0.465	1	0	0	3	1	0	0	0	0	0	0	0	1	1	1	1	1	1	1	1	1	1	1	1	2
1871	2011	0	1	1	0	0	0	0	25	15	50275	30165	0	0	0	0	85	1	0	0	2.9	3.22	2.54	-0.0488732	1	0	0	3	1	0	0	0	0	0	0	0	0	0	0	0	0	0	0	0	0	0	0	0	1
1872	2011	0	1	1	0	0	0	0	25	9	50275	18099	0	0	0	0	37	1	0	0	2.31	3.26	3.25	0.125208	0	0	1	0	0	0	0	0	0	0	0	0	0	0	0	0	0	0	0	0	0	0	0	0	0
1873	2011	0	1	1	0	0	0	0	27	15	54297	30165	0	0	0	0	18	1	0	0	3.59	3.34	2.13	-0.190932	1	0	0	3	1	0	0	0	0	0	0	0	1	1	1	1	1	1	1	1	1	1	1	1	1
1874	2011	0	1	1	0	0	0	0	9	25	18099	50275	0	0	0	0	138	1	0	0	1.72	3.65	5.22	0.389824	0	1	0	1	0	0	0	0	0	0	0	0	0	0	0	0	0	0	0	0	0	0	0	0	0
1875	2011	0	1	1	0	0	0	0	15	27	30165	54297	0	0	0	0	189	1	0	0	1.4	4.84	8.25	0.593074	1	0	0	3	1	0	0	0	0	0	0	1	1	1	1	1	1	1	1	1	1	1	1	1	1
1876	2011	0	1	1	0	0	0	0	25	27	50275	54297	0	0	0	0	130	1	0	0	1.64	3.72	5.95	0.441689	0	0	1	0	0	0	0	0	0	0	0	0	0	0	0	0	0	0	0	0	0	0	0	0	0
1877	2011	0	1	1	0	0	0	0	9	15	18099	30165	0	0	0	0	57	1	0	0	2.25	3.32	3.3	0.141414	1	0	0	3	0	0	0	0	0	0	0	0	0	0	0	0	0	0	0	0	0	0	0	0	0
1878	2011	0	1	1	0	0	0	0	27	9	54297	18099	0	1	0	0	3	1	0	0	1.82	3.8	4.25	0.314156	1	0	0	3	2	0	0	0	0	0	0	0	0	0	0	0	0	0	0	0	1	1	1	1	1
1879	2011	0	1	1	0	0	0	0	15	25	30165	50275	0	0	0	0	70	1	0	0	1.63	4.17	5.1	0.417419	0	0	1	0	1	0	0	0	0	0	0	0	0	0	0	0	0	0	0	0	0	0	0	0	0
1880	2011	0	1	1	0	0	0	0	10	18	20110	36198	0	0	0	0	52	1	0	0	1.63	3.94	5.58	0.434285	1	0	0	3	0	0	0	0	0	0	0	0	0	0	0	0	-1	-1	-1	-1	-1	-1	-1	-1	-1
1881	2011	0	1	1	0	0	0	0	61	21	122671	42231	0	0	0	0	47	1	0	0	3.24	3.23	2.31	-0.124258	1	0	0	3	0	0	0	0	0	0	0	0	0	0	0	0	0	0	0	0	0	0	0	0	0
1882	2011	0	1	1	0	0	0	0	21	10	42231	20110	0	0	0	0	70	1	0	1	2.62	3.34	2.77	0.0206686	1	0	0	3	0	0	0	0	0	0	0	0	0	0	-1	-1	-1	-1	-1	-1	-1	-1	-1	-1	0
1883	2011	0	1	1	0	0	0	0	18	61	36198	122671	0	0	0	0	153	1	0	0	1.46	4.2	7.94	0.558987	0	1	0	1	0	0	0	0	0	0	0	0	0	0	0	0	0	0	0	0	0	0	0	0	0
1884	2011	0	1	1	0	0	0	0	18	21	36198	42231	0	0	0	0	57	1	0	0	1.9	3.52	4.22	0.289349	0	1	0	1	1	0	0	0	0	0	0	0	0	0	0	0	0	0	0	1	1	1	1	1	1
1885	2011	0	1	1	0	0	0	0	10	61	20110	122671	0	0	0	0	15	1	0	0	1.25	5.69	13.58	0.726362	0	1	0	1	0	0	0	0	0	0	0	0	0	0	0	0	0	1	1	1	1	1	1	0	0
1886	2011	0	1	1	0	0	0	0	21	18	42231	36198	0	0	0	0	171	1	0	1	1.75	3.77	4.75	0.360902	1	0	0	3	1	0	0	0	0	0	0	0	0	0	0	0	0	0	0	0	0	0	0	0	0
1887	2011	0	1	1	0	0	0	0	61	10	122671	20110	0	0	0	0	64	1	0	0	4.87	3.63	1.76	-0.362843	1	0	0	3	1	0	0	0	0	0	0	0	0	0	0	0	0	0	0	0	0	0	0	0	0
1888	2011	0	1	1	0	0	0	0	21	61	42231	122671	0	0	0	0	52	1	0	1	1.42	4.35	8.96	0.592618	0	1	0	1	0	0	0	0	0	0	0	0	0	0	0	0	0	0	0	0	0	0	0	0	0
1889	2011	0	1	1	0	0	0	0	18	10	36198	20110	0	0	0	0	33	1	0	0	2.57	3.44	2.73	0.0228047	0	0	1	0	0	0	0	0	0	0	0	0	0	0	0	0	0	0	0	0	0	0	0	0	0
1890	2011	0	1	1	0	0	0	0	10	21	20110	42231	0	0	0	0	26	1	0	0	1.72	3.8	4.94	0.378966	0	1	0	1	0	0	0	0	0	0	0	0	0	0	0	0	0	0	0	0	0	0	0	0	0
1891	2011	0	1	1	0	0	0	0	61	18	122671	36198	0	1	0	0	135	1	0	0	2.55	3.21	2.86	0.0425065	0	0	1	0	0	0	0	0	0	0	0	0	0	0	0	0	0	0	0	0	0	0	0	0	0
1892	2011	0	1	1	0	0	0	0	2	11	4022	22121	0	0	0	0	115	1	0	0	1.22	6.51	13.77	0.74705	0	1	0	1	0	-1	-1	-1	-1	-1	-1	-1	-1	-1	-1	-1	-1	-1	-1	-1	-1	-1	-1	-1	-1
1893	2011	0	1	1	0	0	0	0	54	65	108594	130715	0	0	0	0	94	1	0	0	1.86	3.67	4.2	0.299539	0	1	0	1	1	0	0	0	0	0	0	0	0	0	0	0	0	0	0	0	0	0	0	0	0
1894	2011	0	1	1	0	0	0	0	65	2	130715	4022	0	0	0	0	107	1	0	1	22.99	8.4	1.13	-0.841459	0	0	1	0	-3	0	0	0	0	0	0	0	0	0	0	0	0	0	0	0	0	0	0	-1	-1
1895	2011	0	1	1	0	0	0	0	11	54	22121	108594	0	0	0	0	56	1	0	0	1.28	5.69	11.67	0.69556	1	0	0	3	0	0	0	0	0	0	0	0	0	0	0	0	0	0	0	0	0	0	0	0	0
1896	2011	0	1	1	0	0	0	0	11	65	22121	130715	0	0	0	0	181	1	0	0	1.24	5.94	13.81	0.73404	1	0	0	3	1	0	0	0	0	0	0	0	0	0	0	0	0	0	0	0	0	0	0	0	0
1897	2011	0	1	1	0	0	0	0	2	54	4022	108594	0	0	0	0	4	1	0	0	1.03	18.84	52.2	0.951717	1	0	0	3	1	0	0	0	0	0	0	0	0	0	1	1	1	1	1	1	1	1	1	1	1
1898	2011	0	1	1	0	0	0	0	65	11	130715	22121	0	0	0	0	145	1	0	1	6.13	3.96	1.58	-0.469779	0	1	0	1	-1	0	0	0	0	0	0	0	0	0	0	0	0	0	0	0	0	0	0	0	0
1899	2011	0	1	1	0	0	0	0	54	2	108594	4022	0	0	0	0	153	1	0	0	24.55	9.17	1.12	-0.852124	0	0	1	0	-2	0	0	0	0	0	0	0	0	0	0	0	0	0	0	0	0	0	0	0	0
1900	2011	0	1	1	0	0	0	0	65	54	130715	108594	0	0	0	0	88	1	0	1	2.46	3.12	3.16	0.0900484	0	0	1	0	-1	0	0	0	0	0	0	0	0	0	0	0	0	0	0	0	0	0	0	0	0
1901	2011	0	1	1	0	0	0	0	11	2	22121	4022	1	1	0	0	191	1	0	0	4.97	3.73	1.72	-0.380188	0	0	1	0	-1	0	0	0	0	0	0	0	0	0	0	0	0	0	-1	-1	-1	-1	-1	-1	0
1902	2011	0	1	1	0	0	0	0	2	65	4022	130715	1	0	0	0	190	1	0	0	1.27	5.89	11.33	0.69914	1	0	0	3	1	0	0	0	0	0	0	0	0	0	0	0	0	0	0	0	0	0	0	0	0
1903	2011	0	1	1	0	0	0	0	54	11	108594	22121	0	1	0	0	76	1	0	0	3.2	3.21	2.34	-0.11485	0	1	0	1	0	0	0	0	0	0	0	0	0	0	0	0	0	0	0	0	0	0	0	0	0
1904	2011	0	2	0	1	0	0	0	12	61	24132	122671	0	0	0	0	138	1	0	0	1.47	4.2	8.02	0.555584	1	0	0	3	0	0	0	0	0	0	0	0	0	0	0	0	0	0	0	0	0	0	0	0	0
1905	2011	0	2	0	1	0	0	0	24	2	48264	4022	0	0	0	0	33	1	0	0	9.45	4.89	1.36	-0.629474	0	0	1	0	-1	0	0	0	0	0	0	0	0	0	0	0	0	0	0	0	0	0	0	0	0
1906	2011	0	2	0	1	0	0	0	21	5	42231	10055	0	0	0	0	85	1	0	1	2.4	3.21	3.16	0.100211	1	0	0	3	0	0	0	0	0	0	0	0	0	0	0	0	0	0	0	0	0	0	0	0	-1
1907	2011	0	2	0	1	0	0	0	11	9	22121	18099	0	0	0	0	186	1	0	0	2.12	3.3	3.68	0.199959	1	0	0	3	2	0	0	0	0	0	0	0	0	0	0	0	0	0	0	1	1	1	1	1	1
1908	2011	0	2	0	1	0	0	0	28	1	56308	2011	0	0	0	0	21	1	0	1	8.06	4.48	1.43	-0.575231	0	1	0	1	-1	0	0	0	0	0	0	0	0	0	0	0	0	0	0	0	0	0	0	0	0
1909	2011	0	2	0	1	0	0	0	31	4	62341	8044	0	0	0	0	26	1	0	1	2.22	3.29	3.41	0.157195	1	0	0	3	1	0	0	0	0	0	0	0	0	0	0	0	0	0	0	0	0	0	0	0	0
1910	2011	0	2	0	1	0	0	0	25	13	50275	26143	0	0	0	0	35	1	0	0	1.92	3.53	4.18	0.281599	1	0	0	3	0	0	0	0	0	0	0	0	0	0	0	0	0	0	0	0	0	0	0	0	0
1911	2011	0	2	0	1	0	0	0	20	3	40220	6033	0	0	0	0	130	1	0	0	5.96	3.89	1.61	-0.453333	1	0	0	3	0	0	0	0	0	0	0	0	0	0	0	0	0	0	0	0	0	0	0	0	0
1912	2011	0	3	0	0	1	0	-1	5	21	10055	42231	0	0	0	0	70	1	0	0	1.75	3.71	4.93	0.368589	1	0	0	3	1	0	0	0	0	0	0	0	0	0	0	0	0	0	0	0	0	0	0	0	0
1913	2011	0	3	0	0	1	0	-4	9	11	18099	22121	0	0	0	0	37	1	0	0	2.01	3.71	3.55	0.215822	1	0	0	3	3	0	0	0	0	0	0	1	1	1	1	1	1	1	1	1	1	1	1	1	1
1914	2011	0	3	0	0	1	0	-1	61	12	122671	24132	0	0	1	0	3	1	0	0	2.89	3.3	2.52	-0.0508046	1	0	0	3	1	0	0	0	0	0	0	0	0	1	1	1	1	1	1	1	1	1	1	1	1
1915	2011	0	3	0	0	1	0	2	2	24	4022	48264	0	0	0	0	175	1	0	0	1.12	9.38	21.56	0.846475	1	0	0	3	2	0	0	0	0	0	0	0	0	0	0	0	0	0	0	0	0	0	0	0	0
1916	2011	0	3	0	0	1	0	-1	13	25	26143	50275	0	0	0	0	143	1	0	0	1.99	3.49	3.92	0.247411	1	0	0	3	0	0	0	0	0	0	0	0	0	0	0	0	0	0	0	0	0	0	0	0	0
1917	2011	0	3	0	0	1	0	-1	3	20	6033	40220	0	0	0	0	111	1	0	0	1.19	7.62	13.58	0.766698	1	0	0	3	3	0	0	0	0	0	0	0	0	0	0	1	1	1	1	1	1	1	1	1	1
1918	2011	0	3	0	0	1	0	-2	4	31	8044	62341	0	0	0	0	52	1	0	0	1.61	4.35	5.13	0.426186	1	0	0	3	1	0	0	0	0	0	0	0	0	0	0	0	0	0	0	0	0	0	0	0	0
1919	2011	0	3	0	0	1	0	0	1	28	2011	56308	0	0	0	0	171	1	0	0	1.1	11.04	23.73	0.86695	1	0	0	3	1	0	0	0	0	0	0	0	0	0	0	0	0	0	0	0	0	0	0	0	0
1920	2011	0	2	0	1	0	0	0	61	1	122671	2011	0	0	0	0	52	1	0	0	10.17	5.09	1.33	-0.653551	0	0	1	0	0	0	0	0	0	0	0	0	0	0	0	0	0	0	0	0	0	0	0	0	0
1921	2011	0	2	0	1	0	0	0	5	4	10055	8044	0	0	0	0	138	1	0	0	2.27	3.3	3.32	0.139324	0	0	1	0	0	0	0	0	0	0	0	0	0	0	0	0	0	0	0	0	0	0	0	0	0
1922	2011	0	2	0	1	0	0	0	25	3	50275	6033	0	0	0	0	26	1	0	0	4.85	3.64	1.78	-0.355612	0	0	1	0	-1	0	0	0	0	0	0	0	0	0	0	0	0	0	0	0	0	0	0	0	0
1923	2011	0	2	0	1	0	0	0	11	2	22121	4022	0	0	0	0	85	1	0	0	4.83	3.95	1.71	-0.377756	0	1	0	1	0	0	0	0	0	0	0	0	0	0	0	0	0	0	0	0	0	0	0	0	0
1924	2011	0	3	0	0	1	0	0	2	11	4022	22121	0	0	0	0	21	1	0	0	1.25	6.48	11.3	0.711504	1	0	0	3	1	0	0	0	0	0	0	0	0	0	0	1	1	1	1	1	1	1	1	1	1
1925	2011	0	3	0	0	1	0	2	3	25	6033	50275	0	0	0	0	175	1	0	0	1.39	4.84	8.44	0.600941	1	0	0	3	2	0	0	0	0	0	0	0	0	0	0	0	0	1	1	1	1	1	1	1	1
1926	2011	0	3	0	0	1	0	1	4	5	8044	10055	0	0	0	0	37	1	0	0	1.64	3.89	5.7	0.434318	1	0	0	3	1	0	0	0	0	0	0	0	0	0	0	0	0	0	0	0	0	0	0	0	0
1927	2011	0	3	0	0	1	0	3	1	61	2011	122671	0	0	0	0	64	1	0	0	1.08	12.01	32.21	0.89488	1	0	0	3	2	0	0	0	0	0	0	0	0	0	0	0	0	0	0	0	0	0	0	0	0
1928	2011	0	2	0	1	0	0	0	3	1	6033	2011	0	0	0	0	70	1	0	0	2.63	3.45	2.67	0.0056963	1	0	0	3	0	0	0	0	0	0	0	0	0	0	0	0	0	0	0	0	0	1	1	1	1
1929	2011	0	2	0	1	0	0	0	4	2	8044	4022	0	0	0	0	52	1	0	0	5.01	3.95	1.69	-0.392115	1	0	0	3	1	0	0	0	0	0	0	0	0	0	0	0	0	0	0	0	0	0	0	0	0
1930	2011	0	3	0	0	1	0	-1	2	4	4022	8044	0	0	0	0	35	1	0	0	1.24	6.92	10.92	0.714877	0	1	0	1	1	0	0	0	0	0	0	0	0	0	0	0	0	0	0	0	0	0	0	0	0
1931	2011	0	3	0	0	1	0	-1	1	3	2011	6033	0	0	0	1	186	1	0	0	1.51	4.68	6	0.495585	1	0	0	3	1	0	0	0	0	0	1	1	1	1	1	1	1	1	2	2	2	2	2	2	2
1932	2011	0	4	0	0	0	1	0	3	4	6033	8044	0	0	0	1	143	1	0	0	1.68	4.44	4.54	0.374974	0	1	0	1	0	0	0	0	0	0	0	0	0	0	0	0	0	0	0	0	0	0	0	0	0
1933	2012	0	1	1	0	0	0	0	90	10	181080	20120	0	0	0	0	39	1	0	1	4.28	3.39	1.93	-0.28449	0	0	1	0	-1	0	0	0	0	0	0	0	0	0	0	0	0	0	0	0	0	0	0	0	0
1934	2012	0	1	1	0	0	0	0	17	34	34204	68408	0	0	0	0	21	1	0	0	1.72	3.63	5.22	0.389824	1	0	0	3	3	0	0	0	0	0	0	0	0	0	0	0	0	0	0	0	0	0	0	1	1
1935	2012	0	1	1	0	0	0	0	34	90	68408	181080	0	0	0	0	115	1	0	0	1.44	4.41	7.96	0.568816	1	0	0	3	2	0	0	1	1	1	1	1	1	1	1	1	1	1	1	1	1	1	1	1	1
1936	2012	0	1	1	0	0	0	0	10	17	20120	34204	0	0	0	0	70	1	0	0	2.3	3.39	3.15	0.117322	1	0	0	3	0	0	0	0	0	0	0	0	0	0	0	0	0	0	0	0	0	0	0	0	0
1937	2012	0	1	1	0	0	0	0	10	34	20120	68408	0	0	0	0	141	1	0	0	1.5	4.22	7.14	0.526611	1	0	0	3	1	0	0	0	0	0	0	0	0	0	0	0	0	0	0	1	1	1	1	1	1
1938	2012	0	1	1	0	0	0	0	90	17	181080	34204	0	0	0	0	55	1	0	1	6.63	4.02	1.55	-0.494332	0	0	1	0	-2	0	0	0	0	0	0	0	0	0	0	0	0	0	0	0	0	0	0	0	0
1939	2012	0	1	1	0	0	0	0	34	10	68408	20120	0	0	0	0	3	1	0	0	2.75	3.32	2.62	-0.018043	0	1	0	1	0	0	0	0	0	0	0	0	0	0	0	0	0	0	0	0	0	0	0	0	0
1940	2012	0	1	1	0	0	0	0	17	90	34204	181080	0	0	0	0	142	1	0	0	1.13	8.37	21.89	0.839273	1	0	0	3	1	0	0	0	0	0	0	0	0	0	0	0	0	0	0	0	1	1	1	1	1
1941	2012	0	1	1	0	0	0	0	10	90	20120	181080	1	0	0	0	138	1	0	0	1.13	8.78	21.63	0.838724	1	0	0	3	1	0	0	0	0	0	0	0	0	0	0	0	0	0	0	0	0	0	0	0	1
1942	2012	0	1	1	0	0	0	0	34	17	68408	34204	0	0	0	0	191	1	0	0	2.75	3.38	2.61	-0.0195054	0	0	1	0	-1	0	0	0	0	0	0	0	0	0	0	0	0	0	0	0	0	0	0	0	0
1943	2012	0	1	1	0	0	0	0	90	34	181080	68408	1	1	0	0	165	1	0	1	3.62	3.43	2.08	-0.204526	0	1	0	1	-1	0	0	0	0	0	0	0	0	0	0	0	0	0	0	0	0	0	0	0	0
1944	2012	0	1	1	0	0	0	0	17	10	34204	20120	1	1	0	0	33	1	0	0	2.21	3.29	3.43	0.160943	1	0	0	3	0	0	0	0	0	0	0	0	0	0	0	0	0	0	0	0	0	0	0	0	0
1945	2012	0	1	1	0	0	0	0	103	9	207236	18108	0	0	0	0	26	1	0	0	2.98	3.26	2.48	-0.0676553	0	0	1	0	-1	0	0	0	0	0	0	0	0	1	1	1	1	1	1	1	0	0	-1	-1	-1
1946	2012	0	1	1	0	0	0	0	27	14	54324	28168	0	0	0	0	42	1	0	0	2.6	3.27	2.82	0.0300055	0	0	1	0	-1	0	0	0	0	0	0	0	0	0	0	0	0	0	0	0	0	0	0	0	0
1947	2012	0	1	1	0	0	0	0	14	103	28168	207236	0	0	0	0	162	1	0	0	1.45	4.47	7.6	0.558076	0	1	0	1	0	0	0	0	0	0	0	0	0	0	0	0	0	-1	-1	-1	-1	-1	-1	-1	-1
1948	2012	0	1	1	0	0	0	0	9	27	18108	54324	0	0	0	0	175	1	0	0	1.37	4.88	9.27	0.622052	1	0	0	3	0	0	0	0	0	0	0	0	0	0	0	0	0	0	0	0	0	0	0	0	0
1949	2012	0	1	1	0	0	0	0	9	14	18108	28168	0	0	0	0	85	1	0	0	2.17	3.48	3.36	0.16321	0	0	1	0	0	0	0	0	0	0	0	0	0	0	0	0	0	0	0	0	0	0	0	0	0
1950	2012	0	1	1	0	0	0	0	103	27	207236	54324	0	0	0	0	39	1	0	0	2.25	3.24	3.45	0.154589	0	0	1	0	0	0	0	0	0	0	0	0	0	0	0	0	0	0	0	0	0	0	0	0	0
1951	2012	0	1	1	0	0	0	0	14	9	28168	18108	0	0	0	0	130	1	0	0	1.91	3.75	3.94	0.269753	0	1	0	1	-1	0	0	0	0	0	0	0	0	0	0	0	0	0	0	0	0	0	-1	-1	-1
1952	2012	0	1	1	0	0	0	0	27	103	54324	207236	0	0	0	0	110	1	0	0	2.12	3.3	3.7	0.201428	1	0	0	3	1	0	0	0	1	1	1	1	1	1	1	1	1	1	1	1	1	1	1	1	1
1953	2012	0	1	1	0	0	0	0	9	103	18108	207236	0	0	0	0	55	1	0	0	1.37	5.04	8.9	0.617567	1	0	0	3	0	0	0	0	0	0	0	0	0	0	0	0	0	0	0	0	0	0	0	0	0
1954	2012	0	1	1	0	0	0	0	14	27	28168	54324	0	0	0	0	21	1	0	0	1.52	4.23	6.67	0.50797	1	0	0	3	0	0	0	0	0	0	0	0	0	0	0	0	0	0	0	0	0	0	0	0	0
1955	2012	0	1	1	0	0	0	0	103	14	207236	28168	1	1	0	0	14	1	0	0	3.05	3.29	2.41	-0.0870689	0	1	0	1	0	0	0	0	0	0	0	0	0	0	0	0	0	0	0	0	0	0	0	0	0
1956	2012	0	1	1	0	0	0	0	27	9	54324	18108	1	1	0	0	3	1	0	0	1.83	3.92	4.08	0.30135	1	0	0	3	-1	0	0	0	0	0	0	0	0	0	0	0	0	0	0	0	0	0	0	0	0
1957	2012	0	1	1	0	0	0	0	52	21	104624	42252	0	0	0	0	111	1	0	0	2.16	3.38	3.49	0.17643	1	0	0	3	2	0	0	1	1	1	1	1	1	1	1	1	1	2	2	2	2	2	2	2	2
1958	2012	0	1	1	0	0	0	0	11	44	22132	88528	0	0	0	0	190	1	0	0	1.58	3.9	6.43	0.47739	0	1	0	1	0	0	0	0	0	0	0	0	0	0	0	0	0	0	0	0	0	0	0	0	0
1959	2012	0	1	1	0	0	0	0	21	11	42252	22132	0	0	0	0	52	1	0	1	2.06	3.44	3.75	0.21877	0	0	1	0	-1	0	0	0	0	0	0	0	0	0	0	0	0	-1	-1	-1	-2	-2	-2	-2	-2
1960	2012	0	1	1	0	0	0	0	44	52	88528	104624	0	0	0	0	186	1	0	0	2.82	3.33	2.55	-0.0375469	0	0	1	0	-1	0	0	0	0	0	0	0	0	0	0	0	0	0	0	0	0	0	0	0	0
1961	2012	0	1	1	0	0	0	0	21	44	42252	88528	0	0	0	0	77	1	0	1	1.42	4.56	8.1	0.580769	1	0	0	3	0	0	0	0	0	0	0	0	0	0	0	0	0	0	0	0	0	0	0	0	0
1962	2012	0	1	1	0	0	0	0	52	11	104624	22132	0	0	0	0	143	1	0	0	1.75	3.81	4.77	0.361785	1	0	0	3	0	0	0	0	0	0	0	0	0	0	0	0	0	0	0	0	0	0	0	0	0
1963	2012	0	1	1	0	0	0	0	44	21	88528	42252	0	0	0	0	15	1	0	0	2.75	3.34	2.62	-0.018043	1	0	0	3	1	0	0	0	0	0	0	0	0	0	0	0	0	0	0	0	0	1	1	1	1
1964	2012	0	1	1	0	0	0	0	11	52	22132	104624	0	0	0	0	70	1	0	0	2	3.45	3.93	0.245547	0	1	0	1	-1	0	0	0	0	0	0	0	0	0	0	0	0	0	0	0	0	0	0	0	0
1965	2012	0	1	1	0	0	0	0	21	52	42252	104624	1	0	0	0	134	1	0	1	1.64	4.11	5.24	0.418916	0	1	0	1	-2	0	0	0	0	0	0	0	-1	-2	-2	-2	-2	-2	-2	-2	-2	-2	-2	-2	-2
1966	2012	0	1	1	0	0	0	0	44	11	88528	22132	0	0	0	0	37	1	0	0	2.63	3.31	2.77	0.0192173	0	0	1	0	0	0	0	0	0	0	0	0	0	0	0	0	0	0	0	0	0	0	0	0	0
1967	2012	0	1	1	0	0	0	0	52	44	104624	88528	1	0	0	0	43	1	0	0	1.83	3.66	4.4	0.319175	0	1	0	1	1	0	0	0	0	0	0	0	0	0	0	0	0	0	0	0	0	0	0	0	0
1968	2012	0	1	1	0	0	0	0	11	21	22132	42252	1	0	0	0	185	1	0	0	2.42	3.49	2.88	0.0660009	0	0	1	0	-1	0	0	0	0	0	0	0	0	0	0	0	0	0	0	0	0	0	0	0	0
1969	2012	0	1	1	0	0	0	0	15	30	30180	60360	0	0	0	0	138	1	0	0	1.37	4.97	8.53	0.612694	1	0	0	3	0	0	0	0	0	0	0	0	0	0	0	0	0	0	0	0	0	0	0	0	0
1970	2012	0	1	1	0	0	0	0	1	22	2012	44264	0	0	0	0	37	1	0	0	1.54	4.36	3.08	0.324675	1	0	0	3	0	0	0	0	0	0	0	0	0	0	0	0	0	0	0	0	0	0	0	0	0
1971	2012	0	1	1	0	0	0	0	22	15	44264	30180	0	0	0	0	141	1	0	0	2.02	3.63	3.66	0.221825	0	1	0	1	0	0	0	0	0	0	0	0	0	0	0	0	0	0	0	0	0	0	0	0	0
1972	2012	0	1	1	0	0	0	0	30	1	60360	2012	0	0	0	0	85	1	0	0	6.35	4.47	1.51	-0.504771	0	0	1	0	-1	0	0	0	0	0	0	0	0	0	0	0	0	0	0	0	0	0	0	0	0
1973	2012	0	1	1	0	0	0	0	30	22	60360	44264	0	0	0	0	175	1	0	0	3.9	3.65	1.94	-0.259054	1	0	0	3	0	0	0	0	0	0	0	0	0	0	0	0	0	0	0	0	0	0	0	0	0
1974	2012	0	1	1	0	0	0	0	15	1	30180	2012	0	0	0	0	186	1	0	0	3.25	3.56	2.19	-0.148929	1	0	0	3	0	0	0	0	0	0	0	0	0	0	0	0	0	0	0	0	0	0	0	0	0
1975	2012	0	1	1	0	0	0	0	22	30	44264	60360	0	0	0	0	145	1	0	0	1.4	5.05	7.56	0.582011	0	1	0	1	-1	0	0	0	0	0	0	0	0	0	-1	-1	-1	-1	-1	-1	-1	-2	-2	-2	-2
1976	2012	0	1	1	0	0	0	0	1	15	2012	30180	0	0	0	0	35	1	0	0	1.44	4.72	7.33	0.558019	0	1	0	1	-1	0	0	0	0	0	0	0	0	0	0	0	0	0	0	0	0	0	0	0	0
1977	2012	0	1	1	0	0	0	0	30	15	60360	30180	0	0	0	0	143	1	0	0	4.19	3.7	1.87	-0.296096	0	0	1	0	-3	0	0	0	0	0	0	0	-1	-1	-1	-1	-1	-1	-1	-1	-1	-1	-1	-1	-1
1978	2012	0	1	1	0	0	0	0	22	1	44264	2012	0	0	0	0	64	1	0	0	3.14	3.74	2.17	-0.142358	0	1	0	1	-1	0	0	0	0	0	0	0	0	0	-1	-1	-1	-1	-1	-1	-1	-1	-1	-1	-1
1979	2012	0	1	1	0	0	0	0	15	22	30180	44264	1	0	0	0	128	1	0	0	2.04	3.71	3.51	0.205296	1	0	0	3	0	0	0	0	0	0	0	0	0	0	0	0	0	0	0	0	0	0	0	0	0
1980	2012	0	1	1	0	0	0	0	1	30	2012	60360	1	0	0	0	141	1	0	0	1.29	5.94	10	0.675194	1	0	0	3	2	0	0	0	0	0	0	0	0	0	0	0	0	1	1	1	1	1	1	1	1
1981	2012	0	1	1	0	0	0	0	18	136	36216	273632	0	0	0	0	142	1	0	0	1.19	6.99	17.63	0.783615	1	0	0	3	1	0	0	0	0	0	0	0	0	0	0	0	0	0	0	0	0	0	0	0	0
1982	2012	0	1	1	0	0	0	0	4	16	8048	32192	0	0	0	0	143	1	0	0	2.49	3.19	3.04	0.0726591	0	1	0	1	1	0	0	0	0	0	0	0	0	0	0	0	0	0	0	0	0	0	0	0	0
1983	2012	0	1	1	0	0	0	0	16	18	32192	36216	0	0	0	0	18	1	0	0	1.72	3.61	5.33	0.393778	0	1	0	1	0	0	0	0	0	0	0	0	0	0	0	0	0	0	0	0	0	0	0	0	0
1984	2012	0	1	1	0	0	0	0	136	4	273632	8048	0	0	0	0	110	1	0	0	7.21	4.27	1.49	-0.532445	0	0	1	0	-1	0	0	0	0	0	0	0	0	0	0	0	0	0	0	0	0	0	0	0	0
1985	2012	0	1	1	0	0	0	0	136	16	273632	32192	0	0	0	0	43	1	0	0	9.42	4.91	1.36	-0.629137	0	1	0	1	0	0	0	0	0	0	0	0	0	0	0	0	0	0	0	0	0	0	0	0	0
1986	2012	0	1	1	0	0	0	0	18	4	36216	8048	0	0	0	0	37	1	0	0	2.2	3.4	3.41	0.16129	1	0	0	3	1	0	0	1	1	1	1	1	1	1	1	1	1	1	1	1	1	1	1	1	1
1987	2012	0	1	1	0	0	0	0	16	136	32192	273632	0	0	0	0	4	1	0	0	1.14	8.47	20.21	0.827713	1	0	0	3	3	0	0	0	0	0	1	1	1	1	1	1	1	1	1	1	1	1	1	1	1
1988	2012	0	1	1	0	0	0	0	4	18	8048	36216	0	0	0	0	26	1	0	0	2.07	3.61	3.52	0.199001	1	0	0	3	1	0	0	0	0	0	1	1	1	0	0	0	0	0	0	0	0	0	0	0	0
1989	2012	0	1	1	0	0	0	0	136	18	273632	36216	0	0	0	0	15	1	0	0	11.33	5.72	1.28	-0.692989	0	0	1	0	0	0	0	0	0	0	0	0	0	0	0	0	0	0	0	0	0	0	0	0	0
1990	2012	0	1	1	0	0	0	0	16	4	32192	8048	0	0	0	0	35	1	0	0	1.78	3.92	4.44	0.336573	1	0	0	3	1	0	0	0	0	0	0	0	0	0	0	0	0	0	0	0	0	0	0	0	0
1991	2012	0	1	1	0	0	0	0	18	16	36216	32192	1	0	0	0	85	1	0	0	3.39	2.04	3.63	0.0195032	0	0	1	0	0	0	0	0	0	0	0	0	0	0	0	0	0	0	0	0	0	0	0	0	0
1992	2012	0	1	1	0	0	0	0	4	136	8048	273632	0	1	0	0	18	1	0	0	1.1	10.11	23.42	0.866392	1	0	0	3	2	0	0	0	0	0	0	0	0	0	0	0	0	0	0	0	0	0	0	0	0
1993	2012	0	1	1	0	0	0	0	49	65	98588	130780	0	0	0	0	109	1	0	0	1.44	4.26	8.46	0.576241	0	0	1	0	-3	0	0	0	0	0	-1	-1	-1	-1	-1	-1	-1	-1	-1	-1	-1	-1	-1	-1	-2
1994	2012	0	1	1	0	0	0	0	3	8	6036	16096	0	0	0	0	55	1	0	0	1.37	5.02	8.81	0.61642	1	0	0	3	1	0	0	0	0	0	0	0	0	0	0	0	0	0	0	0	0	0	0	0	0
1995	2012	0	1	1	0	0	0	0	8	49	16096	98588	0	0	0	0	64	1	0	0	1.5	4.2	7.1	0.525822	1	0	0	3	1	0	0	0	0	0	0	0	0	0	0	0	0	0	0	0	0	0	0	0	0
1996	2012	0	1	1	0	0	0	0	65	3	130780	6036	0	0	0	0	4	1	0	1	10.67	5.29	1.31	-0.669638	1	0	0	3	1	0	0	0	0	0	0	0	0	0	0	0	0	0	0	0	0	0	0	0	0
1997	2012	0	1	1	0	0	0	0	65	8	130780	16096	0	0	0	0	33	1	0	1	3.66	3.41	2.08	-0.207545	0	0	1	0	-1	0	0	0	0	0	0	0	0	0	0	0	0	0	0	0	0	0	0	0	0
1998	2012	0	1	1	0	0	0	0	49	3	98588	6036	0	0	0	0	115	1	0	0	7.5	4.46	1.45	-0.556322	0	0	1	0	-1	0	0	0	0	0	0	0	0	0	0	0	0	0	0	0	0	0	0	0	-1
1999	2012	0	1	1	0	0	0	0	8	65	16096	130780	0	0	0	0	181	1	0	0	1.28	5.76	11.42	0.693684	1	0	0	3	2	0	0	0	0	0	0	0	0	0	0	0	0	0	0	0	0	0	0	0	0
[truncated: 183 more rows]
[truncated: 921 more columns]
